# Supplementary material for: Microbial profile comparisons of saliva, pooled and site-specific subgingival samples in periodontitis patients
Source: PLoS One. 2017 Aug 11;12(8):e0182992. doi: 10.1371/journal.pone.0182992 (PMC5553731; doi:10.1371/journal.pone.0182992)
Supplement: S1 Table — (XLSX) [file pone.0182992.s001.xlsx]

## Sheet: Sheet1
Organism Name	Participant_1_Saliva	Participant_1_site_1	Participant_1_site_2	Participant_1_site_3	Participant_1_pooled_sample	Participant_2_Saliva	Participant_2_site_1	Participant_2_site_2	Participant_2_site_3	Participant_2_pooled_sample	Participant_3_Saliva	Participant_3_site_1	Participant_3_site_2	Participant_3_site_3	Participant_3_pooled_sample	Participant_4_Saliva	Participant_4_site_1	Participant_4_site_2	Participant_4_site_3	Participant_4_pooled_sample	Participant_5_Saliva	Participant_5_site_1	Participant_5_site_2	Participant_5_site_3	Participant_5_pooled_sample	Participant_6_Saliva	Participant_6_site_1	Participant_6_site_2	Participant_6_site_3	Participant_6_pooled_sample	Participant_7_Saliva	Participant_7_site_1	Participant_7_site_2	Participant_7_site_3	Participant_7_pooled_sample	Participant_8_Saliva	Participant_8_site_1	Participant_8_site_2	Participant_8_site_3	Participant_8_pooled_sample	Participant_9_Saliva	Participant_9_site_1	Participant_9_site_2	Participant_9_site_3	Participant_9_pooled_sample	Participant_10_Saliva	Participant_10_site_1	Participant_10_site_2	Participant_10_site_3
Unmatched Reads	0.47319	0.556242	0.388904	0.36467	0.264315	0.354862	0.230338	0.255853	0.322111	0.557939	0.346636	0.527016	0.295449	0.342974	0.261318	0.263951	0.338198	0.420264	0.229437	0.17734	0.314853	0.212534	0.163031	0.494921	0.371632	0.339964	0.22038	0.363256	0.28762	0.218674	0.281477	0.394255	0.372665	0.308417	0.219744	0.421173	0.337211	0.251135	0.169835	0.293106	0.221593	0.363367	0.427997	0.516369	0.342293	0.310759	0.29929	0.298025	0.40668
Streptococcus_Genus_probe_4	0.189379	0.00023772	0.0142658	0.00347524	0.103847	0.140054	0.00108798	0.00327254	0.0240351	0.00244409	0.0949184	0.0181491	0.0394291	0.000178221	0.000154587	0.0855506	0.0101856	0.0075053	0.279081	0.000325717	0.048271	0.0342797	0.000462193	0.00509599	0.0291173	0.0615748	0	0.0447524	0.00111165	0.00059996	0.25953	0.0468596	0.00257555	0.0172278	0.00144919	0.103133	0.0057484	0.000158786	0.0951852	0.000567611	0.0669269	0.000716067	0.0171702	0.00171587	0.00778748	0.10475	0.000269206	0.000771479	0.00100197
Porphyromonas_Genus_probe_1	0.00160926	0.000345774	0.00590959	0.058338	6.06226e-05	0.00188428	0.170327	0.207866	0.0155897	0.00022842	0.0001554	0.00413648	6.71704e-05	0.00493928	0.169493	0.00780943	0.0959478	0.000228422	2.81587e-05	0.134446	0.0343149	0.000457063	0.0670796	0.00415358	0.0106409	0	0.00211788	0.0174417	0.0695461	0.00188876	0.000548689	0.000160478	0.0180632	2.63019e-05	0.0347806	0.00673054	3.41151e-05	0.00409667	6.9377e-05	0.0633541	0.000381601	0.000469147	0.000987566	0.0156063	4.18682e-05	0.000130489	0.00575428	0.0638457	0.00112342
Prevotella_melaninogenica	0.0652606	0.000151276	0.00218316	0.000204426	0.0029402	0.1626	0.000114525	0.000238003	0.00356075	9.1368e-05	0.00985237	0.000138543	0.00829555	5.09204e-05	4.41677e-05	0.22043	0.000198421	0.000195791	0.00152057	0	0.0767438	2.68861e-05	0.000154064	3.4904e-05	0.000217654	0.110982	0	0.0313387	8.13405e-05	4.44415e-05	0.0888876	0.00104311	0.000103022	0.000578643	0.000207027	0.0789737	0.00139872	9.52714e-05	0.00756209	0.000196481	0.112455	4.93839e-05	0.000112223	2.72361e-05	0.00046055	0.291544	0	0.000116891	0.000789434
Alloprevotella_tannerae	0.000684791	0.0486677	0.0406143	0.0213881	3.03113e-05	0.000682239	0.00878976	0	0.00219123	0.115877	0.00478632	0.00205835	0.00987406	0.0222013	0.00249547	0.000470921	0	0.187469	0	0.00912006	0.00604863	2.68861e-05	0.00348185	0	0.000266022	0.0150795	0	0.00255785	0.037037	0	0.000548689	6.01793e-05	0.0105082	0.10676	0.000325328	0.00226311	0.0736716	0.000127028	0	0.0596865	0.000381601	0	2.24447e-05	0.0505229	0.165233	0.000946043	3.36508e-05	0.0550321	0.105055
Porphyromonas_gingivalis	0	4.32217e-05	0	0	6.06226e-05	0.00133199	0	0	2.28253e-05	2.2842e-05	0.00180264	0	0	0	0	0.028216	4.40937e-05	0	2.81587e-05	0	0	0.19573	3.08128e-05	1.7452e-05	0.195381	3.06495e-05	0.285115	0	0	0.0590849	0.00825921	6.01793e-05	0.0867445	5.26039e-05	0.114161	5.8782e-05	0	0.197879	0	2.18312e-05	0	0.142102	0	0	2.09341e-05	0.0066223	0	4.67563e-05	6.07257e-05
Haemophilus_parainfluenzae	0.00513593	0	0.00131742	0.000434405	0.00172774	0.00454826	8.58934e-05	0.000238003	0.000365205	6.8526e-05	0.31223	0.00104896	0.00141058	0	2.20838e-05	0.00733851	0.000352749	9.78953e-05	0.353673	2.50551e-05	0.0331642	0.0470775	3.08128e-05	1.7452e-05	0.000120919	0.0135471	3.996e-05	0.0034239	0.000108454	0.000577739	0.0521832	0.000180538	6.86813e-05	0.000867964	2.95753e-05	0.00202798	0.000665245	6.35142e-05	0.110101	2.18312e-05	0.0460563	0.00012346	6.7334e-05	2.72361e-05	0.00200967	0.00564364	0.000134603	0	6.07257e-05
Fusobacterium_nucleatum_subsp_nucleatum	3.42395e-05	0.0278132	0.000489329	0.000536618	0.00193992	0.00233911	0.000143156	0.00121977	0.00038803	0.0206035	0.0101632	0.00134584	0.0129303	0.00723069	0.000176671	0.0144416	0.000440937	0.0147822	0.00197111	0.00010022	5.9011e-05	0.139297	0.000184877	0.00034904	0.000798065	9.19484e-05	0.103936	0.000140984	0.000271135	0.303602	0.00502484	0.000341016	0.00861951	0.000236718	0.238702	0	0.000324094	0.226238	0	0.000829586	0.000176124	0.0351861	0.000561117	0.000571958	0.000230275	0.000326222	0.000841269	0.000748101	0.000667982
Fusobacterium_Genus_probe_4	0.00236253	0.0269055	0.0123461	0.0225379	0.00875996	0.00474319	0.00452372	0.00990688	0.0196069	0.029352	0.00587413	0.0289356	0.0849706	0.0668839	0.00726558	0.0110666	0.0130076	0.0237885	0.00022527	0.00526158	0.00144577	0.00298435	0.00477599	0.0296335	0.0149456	0.0105434	0.00539461	0.016757	0.0118757	0.00384419	0.00568904	0.018776	0.0483516	0.0133877	0.0126878	0.00276276	0.0128614	0.00739941	0.00069377	0.0116142	0.0302932	0.020519	0.0256992	0.0313487	0.0137746	0.00443662	0.0129219	0.0152659	0.0135115
Tannerella_forsythia	0.000136958	0.0323083	0	0.00876476	3.03113e-05	0.000389851	0.0247946	0.0396573	0	0.028484	0.000528361	0.00316669	0.000940386	0.0242381	0.038735	0.000667138	2.20468e-05	0.0243433	0	0.0036831	0.000619615	0.0282035	0.00890491	0.0119372	0.0219589	0	0.0262138	0.000161125	0.0321566	0.0304202	0.000664202	0.000100299	0.0348214	0	0.0299894	0.00120503	1.70576e-05	0.02458	6.9377e-05	0.0149544	0.000176124	0.0382479	0.00213224	0.04257	0	0.000652443	0.0176667	0.0437171	0.00364354
Bacteroidales[G-2]_sp_HOT_274	0.000136958	0.0131826	0.0206271	0.0552205	3.03113e-05	0.00175433	0.0300341	0.0419481	0.000136952	0.00130199	0.00034188	0.044393	0.00413098	0.122464	0.0537962	0.000667138	2.20468e-05	0.00368739	0	0.00746643	0.000147527	0.00787761	0.0449868	0.0166667	0.0120435	0.000245196	0	2.01406e-05	0.000189794	0.0197765	0.000433175	0.00661973	0.0584135	0.00894266	8.87259e-05	0.000323301	0.00153518	9.52714e-05	0	0.00425708	0.000234831	0.0351367	0.00552139	5.44722e-05	0.00450083	0.000228355	0.0197194	0.00142607	0.000698345
Porphyromonas_endodontalis	0.00075327	0.00840663	0.174013	0.000536618	3.03113e-05	0.00136448	0.000229049	0.00880612	0.00833124	0.00806323	0.00602953	0	0	0.0309596	0.000176671	0	0.0504431	0.0113885	0.000703968	0.000400882	8.85165e-05	0.00916815	9.24385e-05	0.142618	0.00848851	0	0	0.00793539	0.000162681	0.0652623	8.66351e-05	0.00645925	0.0200206	2.63019e-05	8.87259e-05	0.00335058	0	0	0	0.000130987	0	0	0.0295596	0.00855213	8.37363e-05	0.000848176	0.174176	0.000140269	6.07257e-05
Rothia_mucilaginosa	0.0270492	0.000151276	0.000150563	0.000332192	0.00121245	0.0808291	8.58934e-05	0	0.00241948	2.2842e-05	0.00590521	0.000692713	0.000403023	2.54602e-05	0	0.0554117	0.000573218	0.000130527	0.000985555	7.51654e-05	0.0365573	0.000161316	0	8.726e-05	2.41838e-05	0.00153247	0	0.00191336	8.13405e-05	6.66622e-05	0.0722537	0.000481435	3.43407e-05	5.26039e-05	2.95753e-05	0.0661298	1.70576e-05	9.52714e-05	0.0348966	0.000152818	0.0325241	2.4692e-05	0.000314225	0	0.000334945	0.0677236	6.73015e-05	7.01344e-05	3.03628e-05
Prevotella_intermedia	0.00321852	0.0619368	3.76407e-05	0.000153319	0	0.00315129	2.86311e-05	0.00101151	0.00125539	0.0307225	0.000901321	1.97918e-05	0	0.014385	2.20838e-05	0.00313947	0.128445	0.0326644	0	0.0483814	0	0	0.0498552	1.7452e-05	0.0184039	0	0.00531469	0.0294254	0	0.000799947	0.00164607	0.000100299	0.00659341	2.63019e-05	0.00606294	0.00282154	1.70576e-05	0.00504938	0	6.54936e-05	2.93539e-05	0.00419763	2.24447e-05	0.064604	2.09341e-05	0.00156586	0.181378	2.33781e-05	0
Treponema_denticola	0.000136958	0.00101571	7.52814e-05	0.002402	3.03113e-05	0.000909652	0.0414293	0.00639633	0.00175755	0.00404303	0.000745921	1.97918e-05	0.0147439	0.0258421	0.0351575	0.00259006	4.40937e-05	0.00558003	0	0.0267088	0.00141626	0.019815	0.104856	0	0.0237969	0	0.0268531	8.05623e-05	0.0239412	0.00446637	0.000115513	0	0.0457761	0	0.0180409	0.000675993	0	0.0169583	6.9377e-05	0.0455835	8.80618e-05	0.00128398	0	0.00912409	0	0.000195733	0	0.05218	0.0341278
Parvimonas_micra	0.000205437	0.0165539	0.000150563	0.0335514	0	0.000877164	0.00269133	0.0140719	0.00472484	0.00817744	0.00208236	0.0305981	0.00110831	0.0149706	0.00106002	0.0122439	0.00436527	0.0113232	0	0.00187913	8.85165e-05	0.00276926	0.00206446	0.0056719	0.0103265	6.12989e-05	0.0189011	0.0240479	0	0.0146212	0.00144392	0.000401196	0.0176168	2.63019e-05	0.0405182	0.00279215	0	0.0138779	0	0	0.000440309	0.0108398	0.010145	0.00773505	0	0.00179422	0.0305886	0	0.0254441
Prevotella_nigrescens	0.000136958	0	0.000112922	0.00107324	0.000151556	0.000357363	0.00306353	8.92512e-05	0.0340554	0.000411156	0.00021756	3.95836e-05	0.0088665	0	0.000198754	0.00011773	4.40937e-05	0.00600424	0	0.00120265	0.00894016	2.68861e-05	0.00104764	0.0210995	2.41838e-05	0.00257455	0	0.000161125	0.0543083	2.22207e-05	0.000404297	0.0106919	0	0.0705155	0.00576718	0.000558429	0.11026	0.000317571	6.9377e-05	0.0656901	0.00067514	0	0.0590744	0.00356793	0.0222529	0.00443662	0	0.0338983	0.0488842
Neisseria_Genus_probe_2	0.000239677	0.000324163	0.0022208	2.55532e-05	0.0268255	0.000357363	0.000114525	0	0	4.5684e-05	0.00662005	0	0.017162	0	0	0.0201319	0	0.0014358	0.043646	0	2.95055e-05	0.0509491	0	0.00445026	0.000169287	0.0112484	0	0.000140984	0	4.44415e-05	0.00817258	0.00236705	3.43407e-05	0.0013677	0.000561931	8.81731e-05	0.000187633	6.35142e-05	0.0573054	0	0.0871811	9.87679e-05	0.00433182	0	0.00046055	0.000195733	6.73015e-05	2.33781e-05	0.00021254
Fretibacterium_fastidiosum	0.000136958	0.0201413	0.000301125	0.0318393	0	0.000259901	0.00526813	0.0151727	0.0369542	0.0193243	3.108e-05	0.006274	0.000604534	0.0285663	0.00945188	0.000784868	0.00498258	0.0174254	0	0.00806775	0.000501593	0.0067484	0.0338941	0.000279232	0.0120435	0	0.017023	0.00424966	0.0200369	0.0172211	0.000259905	6.01793e-05	0.0192995	0.000683851	0.0104401	0.000529038	0.000733475	0.0189908	0	0.0123565	2.93539e-05	0.0172597	8.97787e-05	0.0353797	0.00762	0.000195733	0.00524952	0.0322618	0.000910885
Fusobacterium_nucleatum_subsp_animalis	0.000445114	0.000713159	0.00112922	0.0020187	0.000515292	0.00334622	0.00123114	0.000565257	0.0148821	0.00191873	0.00114996	0.000257293	0.00369437	0.0148178	0.00075085	0.00223687	0.00934785	0.00460108	0.000535015	0.000150331	0.00604863	8.06582e-05	0.00043138	0.00102967	0.0247884	9.19484e-05	7.99201e-05	0.00122858	0.0428664	4.44415e-05	0.00034654	0.000300897	0.0239354	0.00715413	0.0047912	0.000382083	0.00191045	0.00149258	0	0.0787451	0.00102739	0.000148152	0.00204247	0.00288702	0.00625929	0.00045671	0.000100952	0.0824547	0.0162745
Peptostreptococcaceae[XI][G-9][Eubacterium]_brachy	0.000684791	0.0120373	0	0.0215158	0.000636537	0.00133199	0.00383657	0.0322494	0.0178722	0.00817744	0.000714841	0.0086688	0.00893367	0.0194007	0.00139128	0.000274704	0.0506416	0.0138032	8.44761e-05	0.0170375	0.00126874	0.00185514	0.00908979	0.0121466	0.0123337	3.06495e-05	3.996e-05	0.0158708	0.00672415	0.0202209	0.000548689	0.00252753	0.0149725	0	0.0052644	0.000617211	1.70576e-05	0.000952714	0	0.00456272	0.000234831	0.00627176	0.010953	0.00422159	0	0.000619821	0.0263486	0.00832262	0.020586
Streptococcus_sanguinis	0.000410874	0.000194498	0.00350058	2.55532e-05	0.00581977	0.000682239	0.000229049	0.000476006	0	2.2842e-05	0.000621601	0.00286981	0.00839631	2.54602e-05	0	0.000588651	2.20468e-05	0.000293686	0.000168952	0	0.000236044	0.0147067	3.08128e-05	0.00656195	0.00290206	0.000858185	0	4.02812e-05	2.71135e-05	0	0.00684417	0.0178532	0.000755495	0.000341925	2.95753e-05	0.000499647	0.000426439	6.35142e-05	0.259609	2.18312e-05	0.00111545	0.000197536	0.00350137	0	0.00100484	0.000391466	0.000201905	0	9.10885e-05
Prevotella_oris	0.00225981	0.0109567	0.00286069	0.000613277	0.0150647	0.000747214	0.0284594	0	0.00979206	0.00767491	0.0017094	1.97918e-05	0.0418808	0.000152761	0.00119253	0.00294325	0.015058	0.0209822	0.000168952	0.000150331	0.00383571	0	0.00021569	0.00406632	0	0.000643639	0	0.00598175	0.0168646	2.22207e-05	0.00138616	0.000320956	0	0.0138085	0.00121259	0.000969904	0.0514627	0	0	0.0117452	0.000998033	2.4692e-05	0.0553037	0.00375858	0.0116812	0.00156586	0	0.0072706	0.0305754
Treponema_denticola	0.000239677	0	0	0.00971023	0	0	0.000143156	0.0642906	0.0565383	0	0.00027972	0.00633337	0.0157851	0	0	0	0.0170642	0	0	0.00628884	2.95055e-05	0.0590418	0.00708695	0	0	0	0	0.00968762	0	0.0443748	0.000577567	0	0	0	2.95753e-05	0	0	0	0	2.18312e-05	0	0.0386676	0	0	0	3.26222e-05	0	0	3.03628e-05
Treponema_Genus_probe_2	0.000136958	0.0011886	0.000263485	0.00643941	0	0.000357363	0.0581785	0.037069	0.000913013	0.000433998	0.00012432	0.000257293	0.000638119	0.0311124	0.0394417	0.00023546	0.00242515	0.000913689	0	0.0729856	0	0.000967898	0.0493622	0.000209424	0.0344377	9.19484e-05	0.000599401	0.00118829	0.00149124	0.00162211	0.000144392	0	0.0208448	0	0.000591506	2.9391e-05	1.70576e-05	0.000508114	0	0.00194298	0	0.00195067	0.000179557	0.0026419	0	9.78665e-05	0.000235555	0.00112215	0.00115379
Campylobacter_gracilis	0.000616312	0.0108919	0.00139271	0.0311749	0.00118214	0.000519801	0.000572623	0.00208253	0.0529319	0.0072866	0.00111888	0.0471638	0.00836272	0.00358989	0.000485844	0.000981085	0.0186737	0.012498	0.000253428	0.000501102	0.00118022	0.000107544	0.00126333	0.00963351	0.000652963	0.000245196	0	0.0442086	0.00637167	4.44415e-05	0.000577567	0.048986	0.00051511	0.0113624	0.00304626	0.000205737	0.0158465	0.000762171	0	0.00301271	0.000410955	0.00669152	0.0173722	0.00062643	0.00969248	0.000815554	0.0133257	0.00958504	0.00528313
Prevotella_histicola	0.00150654	0	0	0.000689937	3.03113e-05	0.0164712	0	8.92512e-05	6.8476e-05	2.2842e-05	0.00136752	0.00033646	0.0142065	2.54602e-05	0	0.0071423	4.40937e-05	3.26318e-05	0	0.00010022	0.200136	2.68861e-05	0	0	2.41838e-05	0.00337144	0	2.01406e-05	0.00197929	0	5.77567e-05	0	0	0.0168332	0	0.100635	0.026951	6.35142e-05	0.000208131	0.00017465	0.000205477	0	0	2.72361e-05	0.0121836	0.000619821	3.36508e-05	0.000140269	3.03628e-05
Parvimonas_Genus_probe	0.000958707	0.0160785	0.000188203	0.0350846	0.00239459	0.000714727	0.00160334	0.00327254	0.0319098	0.00596176	0.000528361	0.0428888	0.0101092	0.00863101	0.000441677	0.00321796	0.0083337	0.00668951	0	0.00177891	0.00740588	0.000564607	0.00305047	0.0193368	0.00324063	0.000735587	0.0045954	0.0486596	0.0199826	0.00248872	0.000404297	0.0296885	0.00666209	0.00013151	0.00703892	0.00299788	0.000665245	0.00362031	0	0.00995503	0.000410955	0.00192597	0.0330834	0.00612812	2.09341e-05	0.000717688	0.00339873	0.0229573	0.0136026
Bacteroidetes[G-5]_Genus_probe	0	0.00023772	3.76407e-05	0.000102213	0	9.74627e-05	0.178973	0.0149942	2.28253e-05	0.000365472	3.108e-05	0	0.00141058	5.09204e-05	0.159666	7.84868e-05	0	0.000228422	0	0.000776709	0	0.000537721	0.00160227	0	0	0	0	2.01406e-05	0.000433816	0.00124436	5.77567e-05	4.01196e-05	6.86813e-05	5.26039e-05	8.87259e-05	2.9391e-05	0	0.0002223	0	0.000283806	0	0	0	2.72361e-05	0	3.26222e-05	0	0.00037405	6.07257e-05
Treponema_lecithinolyticum	0.000136958	4.32217e-05	3.76407e-05	0.014182	0	0	0.00647064	0.0218665	0	0	0.00034188	0.0339825	0.000570949	2.54602e-05	0.0058743	0	0.00090392	0	0	0.00879435	2.95055e-05	0.0153788	0.0169471	3.4904e-05	0	0	7.99201e-05	0.00225575	0	0.0302202	0.00017327	0	0	0	0.00307583	0.000470256	1.70576e-05	0.000539871	0	2.18312e-05	2.93539e-05	0.0166918	0	0.00326833	0	3.26222e-05	0	0	0.0187035
Treponema_sp_HOT_237	0.000616312	0.0149331	0.00598487	0	0	0.000259901	0.00352163	0.0121977	0.0375248	0.0121291	0.00043512	0	0	0.0252565	0.000110419	0	0.0371048	0.00926742	0	0.000751654	0	0.0147336	0.000493005	1.7452e-05	0.020532	0	0	0.0409861	0	0.0269538	8.66351e-05	4.01196e-05	0.0148695	2.63019e-05	0	0	0	3.17571e-05	0	0	0	0.00224697	0	0.000381305	0	0	0.0258101	0	0.04937
Prevotella_pleuritidis	6.84791e-05	0.00114538	0	0.0192671	0	0.00279393	0.000143156	0.0034213	2.28253e-05	0	0.0004662	0.0318648	0	0.0255875	0	0	0	0.00218633	0	0.0191171	0.00413077	0.00142496	0.012017	0.025637	0.0299395	6.12989e-05	3.996e-05	0.000463233	0.0138008	0.00735507	0.0010685	0.0154861	0.0199176	0	0	0.00155772	0	0	0	0.0041261	0.000234831	0.0033828	0.0276069	0.00719033	2.09341e-05	0.000587199	0.0199549	0.00813559	0.0234097
Fusobacterium_periodonticum	0.000513593	0.000648326	0.000790454	0.000204426	0.0102755	0.000194925	2.86311e-05	0.000892512	0.000182603	0.000593892	0.00721057	0.000197918	0.00238455	0.000356443	8.83353e-05	0.013382	0.000440937	0.000293686	0	0.00010022	0	8.06582e-05	0.000123251	0.000732984	0.000290206	0.0370858	7.99201e-05	0.000563936	0.000406702	0	0.0110604	0.00116347	0.000274725	0.00320884	0.000207027	0.000146955	0.00122814	0	0.00832524	0.000349299	0.144275	0.000222228	0.000426449	0.000517486	0.00215621	0.000424088	0.000201905	0.00025716	0.000607257
Treponema_socranskii	3.42395e-05	0.000540272	0.00116686	0.00171207	0	0.000162438	0.0190683	0.0146074	0.0202004	0.000639576	9.32401e-05	1.97918e-05	0.00470193	0.0165237	0.0176229	0.00121655	0.000771639	0.00137053	0	0.0021798	0.000354066	0.00137119	0.00776484	0.00249564	0.0138573	0	0.0186214	0.00036253	0.01719	0.00144435	5.77567e-05	0.00629877	0.0137363	0.00120989	0.0147285	8.81731e-05	0.00926226	0.0132745	0	0.0114177	2.93539e-05	0.0101731	0.00332181	0.00215165	0.00688731	0.000228355	0.0173638	0.0199883	0.00643692
Prevotella_salivae	0.0460522	0	0	0.000255532	0.000363736	0.0180956	0	5.95008e-05	0.000616284	0	0.00195804	7.91672e-05	3.35852e-05	2.54602e-05	0	0.0133035	6.61405e-05	6.52635e-05	0	0	0.01611	0	3.08128e-05	1.7452e-05	0	0.0603488	0	0.000523655	2.71135e-05	4.44415e-05	0.00407185	0.000260777	3.43407e-05	0.000894266	0.000295753	0.0202798	0.00155224	0	0.000416262	0.000130987	0.0138844	0	0	2.72361e-05	0.000418682	0.0458668	3.36508e-05	0	0
Fretibacterium_sp_HOT_360	6.84791e-05	0.0077583	0	0.0165074	3.03113e-05	0.00012995	0.00355026	0.00541457	0.0201548	0.00541355	3.108e-05	0.00415628	0	0.00870739	0.00448302	0.000156974	0.00524714	0.00642845	0.000112635	0.00716576	0.000885165	0.000349519	0.0251741	0.000715532	0.00660218	0	0.00031968	0.00408854	0.0187897	0.00091105	0.00017327	2.00598e-05	0.0101648	0	0.00417012	0.000323301	1.70576e-05	0.00123853	0	0.0106318	2.93539e-05	0.0214326	0.000471338	0.0161782	0	0	0.016859	0.0295266	0.00297556
Filifactor_alocis	0.000376635	0.00773669	0	0.00769152	0	0.000844677	0.00481003	0.0158867	0.00116409	0.00525366	0.000652681	0.000296877	0.000235097	0.00664511	0.00567554	0.00376737	0.00608492	0.00685267	0.000140794	0.0237272	0.00126874	0.00543098	0.0113083	0.00713787	0.00563482	3.06495e-05	0.0106294	0.00207448	0.00653435	0.00668844	0.000721959	0.00112335	0.0117445	2.63019e-05	0.0182184	0.00185163	0	0.013338	0	0.00578527	0	0.00748167	0.000808008	0.00879725	0	0.000554577	0	0.00860316	0.00385608
Fusobacterium_Genus_probe_2	0.000342395	0.00881724	0.0068506	0.00661829	0.000151556	0.0012995	0.00271996	0.00249903	0.00938121	0.0109413	0.00127428	0.00609587	0.00466835	0.00689971	0.0046376	0.00270779	0.00811323	0.0108337	5.63174e-05	0.0026809	0.00135725	0.000645265	0.0031121	0.0146073	0.00769045	0.000275845	0.00291708	0.00964734	0.00832384	0.000177766	0.000750837	0.0112736	0.00793269	0.00754866	0.00168579	0.000940513	0.00944989	0.00203246	0.000138754	0.00814304	0.000410955	0.00782735	0.0121426	0.0136453	0.00839457	0.001468	0.00767238	0.00822911	0.00932139
Rothia_dentocariosa	0.0042457	0.00226914	0.00383935	0.000127766	0.0034858	0.00305383	0.000658516	5.95008e-05	0.00182603	9.1368e-05	3.108e-05	0.0234533	0.00581024	0	0	0.00400283	0.0205256	0.0014358	2.81587e-05	5.01102e-05	0.00126874	0	0.000369754	0.0140489	0.00304716	0	0	0.0188516	0.000298248	0	0.0130241	0.0385148	0.00254121	0	0.000325328	0.00276276	0.000102345	9.52714e-05	0.00117941	0	0.00193736	7.40759e-05	0.0386497	0	0	0.00384942	0	4.67563e-05	0.000273266
Granulicatella_adiacens	0.0121208	6.48326e-05	0.00131742	0	0.0205511	0.00555538	0.000200418	8.92512e-05	0.000798886	0.000137052	0.0346542	1.97918e-05	0.00325777	5.09204e-05	0	0.0154619	0.000198421	0.000358949	0.00380142	2.50551e-05	0.00460286	0.000699037	3.08128e-05	0.000122164	0.00118501	0.00383118	3.996e-05	0.000422952	2.71135e-05	2.22207e-05	0.020648	0.000661973	0.000137363	0.00142031	5.91506e-05	0.0141959	0.000324094	3.17571e-05	0.0118635	0	0.0100977	4.93839e-05	0.00206491	2.72361e-05	0.000628022	0.0209108	3.36508e-05	0	0.000151814
Rothia_aeria	6.84791e-05	0	0.00244664	0	6.06226e-05	0.000194925	0.000973459	0	2.28253e-05	0	0.00018648	1.97918e-05	0.00144416	2.54602e-05	4.41677e-05	0.000274704	2.20468e-05	0	2.81587e-05	0	8.85165e-05	5.37721e-05	0.000123251	0.0173997	0	3.06495e-05	0	0	0	4.44415e-05	0.000952986	0.118995	0	2.63019e-05	2.95753e-05	0.000146955	0	0	0.00353823	0	0.000939325	0	0.0226467	0	0	0.000358844	0	0	0
Porphyromonas_pasteri	0.000445114	0	0	0	0.00491043	0.000974627	0.000114525	0.000327254	0	0	0.00018648	0	0.00161209	7.63806e-05	0	0.0023546	0	9.78953e-05	0	0	0	2.68861e-05	0	0	7.25514e-05	0.0247648	0	0.00122858	0	0	0.000952986	0.000100299	0.000309066	0.0208311	5.91506e-05	2.9391e-05	0.00247335	3.17571e-05	0.00478701	0	0.00924648	0	2.24447e-05	0	0.000753627	0.00202257	0	0	3.03628e-05
Prevotella_Genus_probe_2	0.00184894	0.00265814	0.00188203	0.000255532	0.0056379	0.000812189	0.0117388	0.00255853	0.00146082	0.00214715	0.00105672	1.97918e-05	0.0114526	0.000280062	0.00629389	0.00545483	0.00218264	0.00613477	0.000168952	0.000576268	0.00418978	0	0.00101682	0.00233857	0.00019347	0.00128728	0.00203796	0.000725061	0.0145599	4.44415e-05	0.000837473	0.0128182	6.86813e-05	0.00733824	0.00452502	0.000969904	0.0119232	0.00142907	0	0.0110903	0.00164382	0	0.0126812	0.00160693	0.00508698	0.00414302	0	0.00425482	0.0152421
Dialister_pneumosintes	0.000239677	0	0.000338766	0.000638831	0	0.000259901	0.00108798	5.95008e-05	0.000890187	9.1368e-05	0.00018648	0	0.000167926	0.000432823	0.00108211	0.000784868	0	0.000685267	0	0.0195179	0.00209489	0	0.00989092	0.00034904	0.000120919	0	3.996e-05	0.00140984	0.0273575	0	0.000115513	0	0.000618132	0	0.000354904	0.000411474	1.70576e-05	0.000158786	0	0.0179671	0.000176124	0	0.00197513	0.00566511	0	0.000913421	0.0509809	0.0319345	0.00540458
Lachnospiraceae[G-8]_sp_HOT_500	0	0.00905496	0.00587195	0.000434405	0	0.000389851	0.0022046	0.0278761	0	0.00698965	0.000808081	3.95836e-05	3.35852e-05	0.00532118	0.00386467	0.00153049	0	0.00682004	0	0.00192924	2.95055e-05	0.0108082	0.00385161	0	0.00814994	0	0.00047952	0	0	0.00713286	0.000750837	2.00598e-05	0.00673077	0	0.0161481	0.000411474	0	0.00254057	0	0	2.93539e-05	0.0111855	0	0.00144351	2.09341e-05	6.52443e-05	0	2.33781e-05	0.00628511
Catonella_Genus_probe	0.000273916	0.000151276	0.0260097	0.000357745	0.000484981	0.000519801	0.00125977	0.000119002	0.0036977	6.8526e-05	0.000559441	0.000138543	0.00339211	0.00628867	0.00280465	0.00286477	0.019291	0.000261054	2.81587e-05	0.00010022	0.000855659	0	6.16257e-05	0.0220768	0.00389359	0.000122598	0.00027972	0.00729089	0.00409414	0	0.0013284	0.0198592	0.00649038	0.000604945	0.000561931	0.000235128	0.000733475	0.000158786	0	0.00366764	0.000205477	0.0040001	0.00698029	0.00258743	0.00165379	0.000130489	0.0117778	0.00402104	0.00364354
Veillonella_Genus_probe_2	0.0102376	2.16109e-05	0.000301125	0.000741044	0.00603195	0.0219291	0.000429467	0.000565257	0.000410856	0.00011421	0.00469308	0.00114792	0.00429891	0.000152761	0	0.00259006	6.61405e-05	0.000685267	0.00253428	0.000150331	0.0140151	0.00123676	3.08128e-05	0.000157068	0.0025393	0.0122904	0	0.00034239	0.000244021	0	0.00828809	0.000641913	0.000309066	0.000894266	0.000118301	0.0119034	0.000289979	0	0.0033301	8.73248e-05	0.00290604	4.93839e-05	0.000157113	0.000381305	0.00247022	0.00851439	3.36508e-05	0.000233781	0.000182177
Treponema_sp_HOT_247	0.000102719	0	3.76407e-05	0	0	0	0	0	0.0268197	0	0	0	0	0	0	0	0.0268089	0	0	0	2.95055e-05	0	0	0	0	0	0	0.015186	0	0	0.000981864	0	0	0	0	0	0	0	0	0	2.93539e-05	0.0319514	2.24447e-05	0	0	0	0	0	0
Veillonella_dispar	0.00297884	0.000561883	0.000941017	0.00222313	0.0177321	0.00760209	0.000200418	0.00142802	0.00118692	0.00100505	0.00195804	0.00142501	0.0117548	2.54602e-05	0	0.00102033	0.000176375	0.00238212	0.0289753	0.000576268	0.00616665	0.00685594	0.000123251	0.00228621	0.00461911	0.00186962	0	0.00175223	0.00122011	2.22207e-05	0.00190597	0.00511524	0.000480769	0.00447133	2.95753e-05	0.00235128	0.00513433	0	0.00166505	2.18312e-05	0.000968679	0.000172844	0.000852898	0.000381305	0.00259583	0.0023488	0	0.000280538	0.000151814
Fretibacterium_Genus_probe_3	3.42395e-05	0.0053595	3.76407e-05	0.0106301	0	0.00012995	0.0012884	0.00606908	0.00575198	0.00454556	9.32401e-05	0.00108855	3.35852e-05	0.00830002	0.00256172	0.000392434	0.0017417	0.00443792	0	0.003182	0.000383571	0.00408668	0.0093671	1.7452e-05	0.00527207	0	0.00603397	0.000886186	0.00520579	0.00748839	0.000202149	0	0.00710852	0.000105208	0.00629954	0.000382083	6.82303e-05	0.00860618	0	0.00285989	0	0.012667	0	0.0135363	0.000669891	6.52443e-05	0.00104317	0.00935126	0.000607257
Veillonella_atypica	0.0298226	2.16109e-05	0	0.00206981	0.000333424	0.0416816	0	0	0.000456506	0	0.00662005	0.00130626	0.000100756	0	0	0.00926144	4.40937e-05	3.26318e-05	0	0.000150331	0.00843857	2.68861e-05	0.000123251	0	0	0.0229258	3.996e-05	0.000664639	0	0	0.00563128	0.000100299	3.43407e-05	0.000157812	0	0.0341818	6.82303e-05	0	0.000208131	2.18312e-05	0.0033757	2.4692e-05	0	0	0.000251209	0.0107327	0	2.33781e-05	0
Dialister_invisus	0.000205437	2.16109e-05	0.000828095	0.00178873	0.000121245	0.000487314	0.00123114	0.000148752	0.000547808	0.000525366	0.000994561	0	0.00208228	0.00295338	0.000530012	0.0011773	0	0.0054495	0	0.00561235	0.000796648	0	0.0165157	0.00799302	0	0.000735587	0.00175824	0.000140984	0.0098422	0	0.000202149	0.00250747	3.43407e-05	7.89058e-05	0.00230687	0.000499647	0.0191215	0.000730414	0	0.0222242	0.000528371	0.000148152	0.010145	0.000272361	0.0393979	0.00156586	0.000908571	0.00430158	0.00446334
Campylobacter_Genus_probe_2	0.00619736	0.00211787	0.00500621	0.00503399	0.00575915	0.00415841	0.000286311	0.00077351	0.0074867	0.00178168	0.00223776	0.00678858	0.00436608	0.00246964	0.000198754	0.0032572	0.00388024	0.0026758	0	0.00375827	0.0048389	0.000672151	0.0024034	0.00181501	0.00111245	0.00450547	3.996e-05	0.00984874	0.000677837	0.00113326	0.00355204	0.00551644	0.00171703	0.0107049	0.00153792	0.00199859	0.00334328	0.000254057	0.000555016	0.000305637	0.00619368	0.00160498	0.00374826	0.000735374	0.0037472	0.00185946	0.0019854	0.00151958	0.00170032
Leptotrichia_sp_HOT_417	0.000821749	4.32217e-05	3.76407e-05	7.66597e-05	0.00209148	0.00149443	2.86311e-05	0.00074376	4.56506e-05	0	0.00662005	0	0.000503778	0	2.20838e-05	0.00722078	0	0	0	0	0.0426944	0	0	0.000139616	2.41838e-05	0.0336838	0	0	0	2.22207e-05	0.00291671	0.00124371	0	0.0224093	0	0.000117564	0.0188486	0	0.00555016	0.000196481	0.0014677	2.4692e-05	8.97787e-05	0	0.00383094	0.0002936	0	0.000140269	0
Prevotella_sp_HOT_526	0	0	0	0	0	6.49751e-05	0.0394251	0.000386755	2.28253e-05	0	9.32401e-05	0	0	0	0.0490482	0.000981085	0	0	0	0	0.000649121	0.000457063	0	0	0.000991536	3.06495e-05	0.00395604	0	0.00629033	0.00148879	0	2.00598e-05	0.000549451	0	0.00671359	0.00029391	0.00063113	0.00279463	0	0.00772825	0	0	0	0.00141628	0.00979715	0.00440399	0	0.00383402	0.00021254
Treponema_Genus_probe_6	0	0.0039764	0.00398991	0.001201	0	3.24876e-05	0.00203281	0.0034213	0.0150191	0.00244409	0.00012432	0.000672921	0.00104114	0.002877	0.00245131	0.00023546	0.0020724	0.00241475	0	0.00618861	5.9011e-05	8.06582e-05	0.00810378	0.000331588	0.00435308	9.19484e-05	0.00263736	0.00110773	0.00265712	0.000133324	0.000259905	0.000461375	0.00412088	0.000210416	0.00313498	0.000176346	0.000579957	0.00241354	0	0.00141903	0	0.0149386	0.000583562	0.00563787	0.000586154	3.26222e-05	0.00131238	0.00240795	0.0023683
Bacteroidaceae[G-1]_sp_HOT_272	0	0	0	0	0	0	0.000200418	0.000297504	0	2.2842e-05	0	0	0	0	0.00253964	0.000274704	0	0.000652635	0	0	8.85165e-05	0	0	0	2.41838e-05	3.06495e-05	0.0737263	0	0.000189794	0	0.000202149	0	0	0	0.000591506	0	0.00354797	0.0388072	0	0.00484653	0	0.00130867	0	0	0.010467	0.000358844	0	0.00175336	0
Neisseria_elongata	0	0	0.0172771	0	0.00145494	0.000194925	0	0	2.28253e-05	2.2842e-05	0.00012432	0	0.00178002	0	0	0	0	0.000978953	0	0	0	0.000161316	0	0	0	0.000429092	0	0	0	0	0.00017327	0	3.43407e-05	0.00583903	2.95753e-05	0.000176346	6.82303e-05	3.17571e-05	0.0219925	0	0.00117416	2.4692e-05	0	0	4.18682e-05	0.000391466	0	0	0.000182177
Treponema_sp_HOT_257	0.00071903	0	0	0.00413962	3.03113e-05	0.000194925	0	0	0.00310424	0	0.000839161	0	0	7.63806e-05	0	3.92434e-05	0.019754	0	0	0.0653939	0	0	0.0524126	0	0.000459492	0	0	0.0223359	0	0	0.000202149	0	0.000240385	0	0	0	0	0	0	0	2.93539e-05	0	0	0	0	9.78665e-05	0	0	0
Treponema_Genus_probe_5	0	0.000194498	0.000112922	0.000459958	0	0	0.00300627	0.00333204	0.00673347	0.00022842	6.21601e-05	0.00118751	0.000369437	0.00873285	0.00907645	3.92434e-05	0.00445346	0.000130527	0	0.000350772	2.95055e-05	0.0104587	0.000924385	0.000314136	0.00594921	3.06495e-05	0.00015984	0.00100703	5.4227e-05	0.00926605	0.00034654	0	0.0115385	0.000368227	0.000561931	2.9391e-05	0.000545842	0.000317571	0	0	0	0.0144695	0	0.00413988	0.00502418	3.26222e-05	0	0	0.00157887
Megasphaera_micronuciformis	0.0245155	0	0	0.000153319	0.000121245	0.00854423	0	0	0.000593458	0	0.00040404	0.000672921	6.71704e-05	0	0	0.00486618	8.81873e-05	0	2.81587e-05	0	0.00492742	0	0	0	0	0.0143133	0	0.000604217	0	0	0.000664202	2.00598e-05	0	5.26039e-05	0	0.00966964	0.000324094	0	0	0.000392962	0.0029941	0	0	0	8.37363e-05	0.00407777	0	0	0
Porphyromonas_pasteri	0.000171198	0	0	0	0.0717772	0.000584776	0.000486729	2.97504e-05	0	0	0	0	0.00812762	5.09204e-05	0	0.0011773	0.000110234	3.26318e-05	0	0	0	0	0	0	4.83676e-05	0.00944003	0	0.00275926	0	0	0.00231027	2.00598e-05	0.000137363	0.000315623	0	8.81731e-05	0	0	0.00277508	0	0.0143247	0	2.24447e-05	0	0.000125604	0.00075031	0	0	3.03628e-05
Bacteroidetes[G-5]_sp_HOT_511	0	0.00209625	0	0.00109879	6.06226e-05	3.24876e-05	0	0	0	0.00552776	0.00021756	0	3.35852e-05	0.000280062	0	0.000156974	4.40937e-05	0.00290423	0	0.0237272	0.000354066	0.000833468	0.0409195	0	0	0	7.99201e-05	6.04217e-05	0.0155089	0.000977713	8.66351e-05	4.01196e-05	0.0010989	0	0.000354904	2.9391e-05	0	0.000127028	0	0.0158713	0	2.4692e-05	0	0.00160693	0	0	3.36508e-05	0.0181882	0.00163959
Lautropia_mirabilis	0	0	0.00858208	0.000127766	0.0093965	0	2.86311e-05	0	0	0	0.000777001	0	0.0105458	0	0	0	0	0	0.000281587	0	0	0.0107813	0	1.7452e-05	0	9.19484e-05	0	0	0	0.000533298	0.00034654	0.000461375	0	7.89058e-05	0	0	0.000204691	0	0.0772166	0	0.000763202	0	6.7334e-05	0	0.000355879	3.26222e-05	3.36508e-05	0	6.07257e-05
Streptococcus_Genus_probe_1	0.00236253	0.00023772	0.00116686	2.55532e-05	0.0037586	0.00198174	8.58934e-05	0.000446256	0.00214558	0.00011421	0.00043512	0.000494795	0.00352645	0	0	0.000706381	0.000992107	0.000424213	0.00185847	0	0.000442582	0.00440931	3.08128e-05	0.00184991	0.0050786	0.00119533	0	0.00189321	2.71135e-05	0	0.00750837	0.00986941	0.000652473	0.000473435	0	0.00114625	0.000443497	0	0.0391286	0	0.00135028	0.000395071	0.00206491	0	0.000921099	0.00075031	6.73015e-05	0	0
Leptotrichia_Genus_probe_4	6.84791e-05	0	0.00824331	0.000102213	0.0408899	0.000324876	0	0.00160652	0	0.00153041	0.0012432	0	0.0103778	0	0	0.0062397	0	0.000946321	5.63174e-05	0.00125276	0.000177033	0.00349519	0.00342023	0.000942408	0	0.00223741	0	0	0.000108454	0	0.000519811	0.01007	3.43407e-05	0.00236718	0.000473205	8.81731e-05	0.00218337	9.52714e-05	0.000138754	0.0273108	0.00349312	0	0.00291781	0	0.00140258	0.000391466	0	0.00904734	0.00373463
Treponema_Genus_probe_4	3.42395e-05	2.16109e-05	0.000451688	0.0107835	0	0	0.00415152	0.00318329	0.00267056	0.00354051	0.00018648	0	0	0.000280062	0.00430635	0	0.00196217	0.00238212	0	0.0673732	0	0.00126364	0.0282862	0	7.25514e-05	0	3.996e-05	0.0040684	0	0.00219985	0.000259905	0	0.000137363	0	0	5.8782e-05	0	0	0	0	0	0.00318526	0	0.000354069	0	0	0	0	0
Treponema_Genus_probe_3	0	0	0	0.000383298	3.03113e-05	0	0.0012884	0.00163627	0.00237383	0.00011421	3.108e-05	0.000158334	0.000604534	0.000712885	0.00103794	0.00133428	0.00112439	0.000163159	0	0.000801764	0	0.00174759	0.00326616	0	0.000749698	0	0.00515485	0.000664639	0.000406702	0.00115548	0.00135728	0	0.00113324	0	0.0247249	2.9391e-05	0	0.0120359	0	0.00117888	0	0.00538285	0	0.00013618	0	0.000260977	0	0.00116891	0.000850159
Mycoplasma_faucium	6.84791e-05	0.000367385	0	0.00163541	0	0.000227413	0	0.00217178	0.00340097	0.000662418	0	3.95836e-05	0	0.00168037	0	0.00682835	0.000683452	0.000522108	0	0.0175135	0.000442582	0.000430177	0.0121094	0	0.00379686	3.06495e-05	0.001998	0.000221546	0.00447373	0.000177766	0.000924108	0	0.00206044	0	0.00372649	0.000617211	0	0.0006669	0	0.0013317	2.93539e-05	0.00135806	0	0.00405818	0	9.78665e-05	0.00117778	0.00444185	0.00352209
Treponema_maltophilum	0.000102719	0.00384674	0.00312418	0.000383298	0	3.24876e-05	0.0022046	0.00232053	0.00401726	0.00472829	3.108e-05	3.95836e-05	0.00127624	0.000356443	0.000883353	0.000156974	0.000110234	0.00326318	0	0.00370816	5.9011e-05	0.000483949	0.00896654	0.00879581	7.25514e-05	3.06495e-05	0.00735265	0.000302109	0.00105743	0.000377753	0	0.000100299	0.000412088	0.000683851	0.0136934	0	0.00373561	0.00752644	0	0.00115705	5.87078e-05	0.000543223	0.00123446	0.000108944	0.0045427	6.52443e-05	0.000100952	0.000911748	0.00774252
Veillonella_atypica	0.0100664	0	0	0.000536618	0.000363736	0.0113707	2.86311e-05	2.97504e-05	0.000159777	0	0.00270396	0.000910422	3.35852e-05	0	0	0.00549407	0	3.26318e-05	0	2.50551e-05	0.0280007	0	3.08128e-05	0	0	0.00324884	0	0.000382671	2.71135e-05	0	0.00782604	2.00598e-05	0	5.26039e-05	5.91506e-05	0.0219551	0	0	0.000138754	0.000109156	0.00314087	2.4692e-05	0	0	0	0.00942781	0	0	0
Haemophilus_pittmaniae	0	0	0.000941017	0	0.0083053	0	0	0	2.28253e-05	0	0.0581507	0	0.00288833	0	0	0.000196217	0	0	0.000506857	0	2.95055e-05	5.37721e-05	0	0	2.41838e-05	0.00196157	0	0	0	0	0.00343653	0	0	0	0	0.00191042	1.70576e-05	0	0	0	0.00117416	0	0	0	0.00010467	0.00101129	0	0	0
Peptostreptococcaceae[XI][G-7]_sp_HOT_081	0.000136958	2.16109e-05	0.00286069	0.000459958	0	0	0.00103072	0.00217178	0.00246513	0	0.00034188	0	0	0	0.00293715	0.000588651	0.00147714	0	0	0.0152836	0	0	0.00419055	0	0	0.000337144	3.996e-05	0.00118829	0	0	0.000144392	0	0	0.012809	0	0.00029391	0.00955224	3.17571e-05	0	0	0	0.000641991	0	0.00299597	0.0102158	0.000358844	0.00646095	0	0.00194322
Selenomonas_&_Centipeda_Genus_probe	0.000205437	0.0009941	0.00805511	0.00130321	0.0131551	0.000487314	0.000515361	0.00116027	0.000205428	0.00091368	0.000652681	5.93754e-05	0.005911	0.00157853	4.41677e-05	0.00145201	0.00121258	0.000783162	0	0.000476047	0.000383571	5.37721e-05	0.000246503	1.7452e-05	0.00152358	0.000214546	0.000959041	0.000644499	0.00634456	0.000355532	0.000144392	0.000140418	0.000583791	0.00468175	0.00221815	8.81731e-05	0.00771002	0.000476357	0	0.00170283	0.000234831	0.000271612	0.000202002	0.0013618	0.00357973	0.000228355	0.00289397	0.00105202	0.0055564
Treponema_sp_HOT_231	0	0.000108054	0.0030489	0.00132877	6.06226e-05	0	0.00672832	0.00452206	0.00479332	0.000411156	3.108e-05	5.93754e-05	0.0091016	0.000712885	0.00253964	0	0.000639358	0.000228422	0	0.0012277	8.85165e-05	0	0.00298885	0.0121291	0.000314389	0	0	0.000261828	0.000569383	0	0	0	0.000652473	0	5.91506e-05	8.81731e-05	0	0	0	0.00401694	0	2.4692e-05	0.0058805	0.00100774	0	0.000130489	0.00757142	0.00189363	0.00707454
Prevotella_denticola	0.000513593	0	0	0.000383298	0	0.000194925	0	0	0	0.000274104	0.00018648	0	0.000134341	0	0	0.00113806	0	0.00208843	0	0	0.00203588	2.68861e-05	0	0	0	0.000429092	0	0	0.0236701	0	8.66351e-05	0	0	2.63019e-05	0.00763043	0.000205737	0.000375267	0.000127028	0	0.00694232	0.00167317	0	0	0	0.000334945	0.00163111	0	0.00247808	0.000273266
Alloprevotella_Genus_probe	0.000308156	0.00205303	0.00176911	0.000741044	0.000121245	6.49751e-05	0.000543992	2.97504e-05	0.000776061	0.00436282	0.00049728	0.000118751	0.00151134	0.00106933	0.000132503	0.00710305	0.00914943	0.00776636	0	0.00263079	0.000560604	0	0.000585444	0.000157068	9.67352e-05	0.00177767	0.0108292	0.00350446	0.00208774	4.44415e-05	0.000202149	0	0.000755495	0.00318254	0.00159707	0.000558429	0.00341151	0.00142907	0.000208131	0.00305637	0.000176124	0	0.000763119	0.00236954	0.00655237	0.000358844	0.000336508	0.00229106	0.00379535
Desulfobulbus_sp_HOT_041	0	0.00172887	0	0	0	6.49751e-05	0.000515361	0.00624758	0	0.00155326	0	0	0	0.00114571	0.000971689	3.92434e-05	0	0.0013379	0	0	2.95055e-05	0.00271549	0	3.4904e-05	0.0008948	0	0.000919081	0	0.0014099	0.00913272	2.88784e-05	0.000160478	0.0012706	0	0.000887259	5.8782e-05	0	0.000984471	0	0.000654936	0	0.0101731	2.24447e-05	0.00236954	0	0	0.00111048	0.00187025	9.10885e-05
Corynebacterium_matruchotii	0.000650551	2.16109e-05	0.00993714	0.000127766	0.0122458	0.00133199	5.72623e-05	0.00461131	0.000661934	6.8526e-05	6.21601e-05	0	0.00842989	0.000152761	0	0.00278628	0.000220468	0.00221896	0	0	0.000737637	0	0	0.000628272	0.000483676	0.000183897	7.99201e-05	0.00034239	0	0	5.77567e-05	0	0.000377747	0.00802209	2.95753e-05	0.000646602	0.00366738	3.17571e-05	0	8.73248e-05	0.000851264	2.4692e-05	0.00487049	5.44722e-05	0.00334945	0.00127226	0	4.67563e-05	0.0044937
Leptotrichia_hongkongensis	0.000410874	0.000108054	0.00741521	0	0.0091237	0.00201423	0	0.00110076	4.56506e-05	0.000890838	0.00177156	0	0.00581024	0	0	0.00247233	6.61405e-05	0.00104422	0.000816602	2.50551e-05	0.000767143	0.0123945	0	0.00797557	0.000241838	0.000429092	3.996e-05	0.000140984	0	0	0.000981864	0.0267999	6.86813e-05	5.26039e-05	0.000207027	0.000146955	0.00177399	0	0	6.54936e-05	0.000587078	0	0.020694	0	0.000586154	0.000717688	0	0.000116891	0
Treponema_sp_HOT_262	0	0	0	0.00224868	0	0.000454826	0.00271996	0	0	0	0	0	0	0.00519388	0.00945188	0	2.20468e-05	0	0	0.019092	0	0	0.012849	0	0.00873035	0	0	0	0	0	0.00017327	0	0.00367445	0	0	0.000881731	0	0	0	0	0	2.4692e-05	0	0.0433326	0	0	0	0	0
Oribacterium_sinus	0.000924468	0	3.76407e-05	0	0.000666849	0.00201423	0	0	0.000114127	0	0.00027972	0	3.35852e-05	0	0	0.00565105	0	0	0	0	0.00100319	0	0	0	0	0.00134858	0	0	0	0	0.00231027	0	0	0.000341925	0	0.00144016	1.70576e-05	0	0	0	0.00645786	0	0	0	0.000355879	0.00322959	0	0	0
Fusobacterium_Genus_probe_3	0.000308156	0.00432217	0.00489329	0.00429294	0.00688066	0.000357363	5.72623e-05	0.00327254	9.13013e-05	0.00335777	0.000777001	0.010648	0.0065827	0.00104387	4.41677e-05	0.000902598	4.40937e-05	0.00254528	0	0	2.95055e-05	0.0025004	9.24385e-05	0.000191972	4.83676e-05	0.000398443	0.00163836	4.02812e-05	0.000216908	0.00202209	0.000779716	6.01793e-05	0.000377747	0.00307733	0.00124216	8.81731e-05	0.000289979	0.00362031	0.000208131	6.54936e-05	0.000851264	0.000666683	0.000830453	0.000571958	0.000523352	0.0002936	6.73015e-05	4.67563e-05	0.000516168
Veillonella_parvula	0.000342395	0.00049705	0.000150563	0.000971023	0.00124276	0.00370358	5.72623e-05	0.000267754	9.13013e-05	0.000936522	0.000901321	0.00033646	0.000973971	5.09204e-05	0	0.000667138	2.20468e-05	0.00352423	0.0280461	2.50551e-05	0.00244896	0.00744744	3.08128e-05	0.00061082	0.00198307	0.000153247	0	8.05623e-05	0.000515156	0	0.00179046	0.00210628	0.000171703	0.000105208	5.91506e-05	0.000793557	3.41151e-05	0	0.000208131	8.73248e-05	0.000117416	0.000172844	0.000291781	0.000163416	0.000711759	0.00189209	0	9.35126e-05	6.07257e-05
Rothia_Genus_probe	0.00188317	0.00025933	0.00056461	0	0.000515292	0.00454826	0.000343574	0	0.000365205	0	0.00018648	0.00251356	0.000906801	0	2.20838e-05	0.00286477	0.00231492	9.78953e-05	8.44761e-05	0	0.00123923	2.68861e-05	9.24385e-05	0.00315881	0.000677146	9.19484e-05	0	0.0014904	8.13405e-05	0	0.00580455	0.0138613	0.000446429	0	0.000118301	0.00267458	0	0	0.00201193	2.18312e-05	0.00249508	0	0.0061274	0	0	0.00316435	0	0	6.07257e-05
Prevotella_pallens	0.000136958	0	0	7.66597e-05	0.00024249	0.0036711	0	0	0	0	0.000528361	5.93754e-05	3.35852e-05	0	0	0.00321796	2.20468e-05	0	0	0	0	0	0	0	4.83676e-05	0.00940938	0	2.01406e-05	0	0	0.00109738	0	0.000137363	0	2.95753e-05	0.000675993	0	0	0.00111003	0	0.0372795	0	0	0	8.37363e-05	0.00182684	0	2.33781e-05	0.00021254
Peptostreptococcus_stomatis	0	0	0.00459216	0	0	0.000259901	8.58934e-05	0	2.28253e-05	0	0.00304584	0	0	0.000381903	0	0.00392434	0	6.52635e-05	0	0	0	0	0	0	2.41838e-05	0.000888834	0.000639361	0	0	0	0.000606446	2.00598e-05	3.43407e-05	0.00902157	0.00390394	0	0.0131002	0.00181016	0	0	0.00111545	4.93839e-05	0	0.000599194	0.0074316	0.0011744	0	2.33781e-05	0.00112342
Bergeyella_sp_HOT_322	0.000136958	0	0.00383935	0	0.00181868	9.74627e-05	0	8.92512e-05	6.8476e-05	9.1368e-05	3.108e-05	0	0.000873216	2.54602e-05	0	0.000863355	2.20468e-05	0.000195791	0.000394222	0	2.95055e-05	0.00075281	3.08128e-05	0.000191972	2.41838e-05	0.00107273	0	2.01406e-05	0	0	0.000548689	0.000200598	3.43407e-05	0.000604945	0	0.000264519	0.000187633	0	0.00568891	0	0.00129157	0	0.000516227	2.72361e-05	0.000146539	0.000260977	0	2.33781e-05	6.07257e-05
Treponema_sp_HOT_270	0	0	0	0.000255532	0	3.24876e-05	0	0	0	0	3.108e-05	0	0	0	0	0.00121655	0	3.26318e-05	0	0	0.00669775	0	0	0	0	0	0.0105495	0	0.0372268	0	0	0	0	0	0.00485035	0.000117564	0	0.00308044	0	0.00807754	0	0	0	0	0	6.52443e-05	0	0.0285915	0.000333991
Aggregatibacter_Genus_probe_2	0.000855988	0	3.76407e-05	0	0.0716256	0	0	0	0.000136952	0	0.00012432	0	0.0102771	0	0	0.00463072	0	0.000326318	0	0	0	0	0	0	0	0.0026665	0	0.000100703	0	0	0.00121289	0	0	0.0206996	0.000266178	0	0.000170576	0	0.000208131	0	0.00129157	2.4692e-05	0	0	0.000439616	0	0	0	0.000182177
Gemella_sanguinis	0.00249949	0	0	5.11065e-05	0.0016065	0.00428836	2.86311e-05	0	0.000251078	0	0.00323232	0	0	2.54602e-05	0	0.00243309	4.40937e-05	0	0.0012953	0	0.000442582	0	0	5.2356e-05	7.25514e-05	0.00186962	0	0.000201406	0	0	0.00664202	0.000561674	0	0	0	0.00243945	3.41151e-05	0	0.000763147	0	0.0145008	0	6.7334e-05	0	0.000376813	0.00159849	0	2.33781e-05	3.03628e-05
Treponema_sp_HOT_951	0	0	0	0.000357745	0	0	0.0159189	0.00883587	0	2.2842e-05	9.32401e-05	0	0	0	0.0157237	0	0	0	0	0.00531169	0	0	0.00342023	0	0	0	0	2.01406e-05	0	0.000333311	0	0	0	0	0	0.000205737	0	0	0	0	0	2.4692e-05	0	0.000708138	2.09341e-05	0	0	2.33781e-05	3.03628e-05
Aggregatibacter_Genus_probe_1	0	0.0023772	7.52814e-05	0.00408852	0.0112455	0.000324876	0	0.00285604	0	0.00822312	0.00174048	0.00374065	0.00473552	0	0	0.00149125	0	0.000913689	0.000422381	0	0	5.37721e-05	0	1.7452e-05	0	0.000521041	0	0	0	0	0.00155943	0	0	0.00197265	0	0.00296849	0.000921109	0	0.000624393	0	0.00290604	9.87679e-05	0	0.00266914	0.000502418	3.26222e-05	0.000975872	0	6.07257e-05
Campylobacter_concisus	3.42395e-05	2.16109e-05	0.016863	2.55532e-05	0.00548634	0.000292388	0	0.000119002	9.13013e-05	6.8526e-05	9.32401e-05	0	0.00167926	0	0	0	2.20468e-05	0.00055474	0	0	0	0	0	1.7452e-05	4.83676e-05	0.000153247	0	0	0	0	2.88784e-05	0	0.000412088	2.63019e-05	0	0.000205737	0	0	0	0	5.87078e-05	4.93839e-05	0.00107734	0	0	0.000358844	0	0	0.000182177
Treponema_amylovorum	3.42395e-05	0.0199901	0	0.000306639	0	0	0	0.00687234	2.28253e-05	0.0139793	3.108e-05	0	0	0	0	0	0	0.00779899	0	0.0056374	0	0	0.00107845	0	0	0	0	2.01406e-05	0	0	2.88784e-05	2.00598e-05	0	0	0	0.000146955	0	3.17571e-05	0	0	0	0	0	0.00163416	0	0	0	0	0
Atopobium_rimae	0	0	0	0	0	0	0	0	0	2.2842e-05	6.21601e-05	0	0	0	0	0.000156974	0	9.78953e-05	0	0	0.000442582	0	3.08128e-05	1.7452e-05	0	9.19484e-05	0	0	0.0414565	0	0	2.00598e-05	0	2.63019e-05	0.000916834	8.81731e-05	0.00673774	0	0	0.0201502	2.93539e-05	0	0.000516227	0	0.00046055	0.000685066	0	0.00591467	0.00021254
Actinomyces_Genus_probe_3	3.42395e-05	0.000367385	0.000263485	0.018475	0.0010609	6.49751e-05	8.58934e-05	0.000119002	0.000639109	0	3.108e-05	0.0239085	0.000369437	0.000229142	2.20838e-05	3.92434e-05	0.00182989	0.000358949	0.000422381	5.01102e-05	0.000118022	8.06582e-05	0.000893572	0.000732984	0.000773881	3.06495e-05	0	0.0013897	0.000189794	0	0.000288784	0.0090269	0.000377747	7.89058e-05	0.000118301	0.000764166	0.00063113	0	0.000208131	0	5.87078e-05	0.000148152	0.00136913	2.72361e-05	6.28022e-05	0	0	0	9.10885e-05
Pyramidobacter_piscolens	0	0	0	0	0	0	0	0	0	2.2842e-05	0	0	3.35852e-05	0	0	0	4.40937e-05	0	0	0	0	0	0	0	0	3.06495e-05	0.00123876	0	0	0	0	0	0	2.63019e-05	0.000207027	2.9391e-05	0.000102345	0.00190543	0	0	0	0	0	0	0.035567	0	0	0	0
Bacteroidetes[G-5]_sp_HOT_505	0	0.00164243	0	0	0	0	0	0	2.28253e-05	0.00566482	0	0	0.0342233	0.000178221	0	7.84868e-05	0	0.00270844	0	0	0	0	0	0	2.41838e-05	0	0	0	2.71135e-05	0	0	2.00598e-05	0.000961538	0	8.87259e-05	0	0	0	0	0	0	0	2.24447e-05	0.00174311	0	6.52443e-05	0.00292762	0	0
Treponema_sp_HOT_237	0	0.000108054	0	0.00444626	0	0	0	0.0117217	2.28253e-05	0.00057105	0.00012432	0	0	0.00157853	4.41677e-05	0	0	0.000358949	0	0.00523652	2.95055e-05	0.00916815	0.00739508	0	0.00101572	0	0	0	0	0.021043	0	0	0.00144231	0	0	0	0	0	0	0	0	0	0	0	0	0	0	0	0
Leptotrichia_wadei	0.000547833	2.16109e-05	0	0.000204426	0.00109121	0.00331373	5.72623e-05	0.00410555	0	0.000296946	0.0001554	0	0.00077246	0	0	0.00011773	0.000110234	0.00117474	0	0	0.0021539	0	0	1.7452e-05	9.67352e-05	0.000888834	0	2.01406e-05	2.71135e-05	0	0.00389858	0.000160478	0.000240385	0.0263546	0	0.00117564	0.00735181	0	0	0.000436624	0.000381601	9.87679e-05	0.000291781	0.000163416	0.0130629	0.00159849	0	0.00037405	3.03628e-05
Peptostreptococcaceae[XI][G-5][Eubacterium]_saphenum	0.000205437	0.000108054	0	0.000357745	0	0.000552289	2.86311e-05	0.00226103	0.00104996	0.00079947	0.0003108	0	0	0.00338621	0	0.000863355	0.000176375	0.000424213	0	0.00230507	0	0.00196268	0.00566956	0	0.00251511	0	0.000759241	0.000161125	0	0.00548852	0.0010685	0	0.00240385	0	0.00295753	8.81731e-05	0	0.00127028	0	0	2.93539e-05	0.00713598	0	0.00226059	0	0	0	0	0.000394717
Actinomyces_Genus_probe_4	0.00705335	8.64435e-05	0.000112922	0.000178873	0.000575915	0.00305383	5.72623e-05	5.95008e-05	0.0019858	0	0.000683761	0.000296877	0.000201511	5.09204e-05	0	0.000627894	6.61405e-05	6.52635e-05	0.000140794	5.01102e-05	0.00250797	0	3.08128e-05	0.000139616	2.41838e-05	0.000521041	0	0.000765342	0.000108454	0	0.00193485	0.00806403	3.43407e-05	0.00013151	0	0.00314484	3.41151e-05	0	0.00416262	8.73248e-05	0.0010861	7.40759e-05	0.00159357	2.72361e-05	0.000209341	0.00329484	0.000168254	0	3.03628e-05
Prevotella_sp_HOT_443	0.000171198	0	0	0	0.000121245	0.000454826	0	0	0	0	0	1.97918e-05	0.000436608	0.000458283	0	0.00408131	0	0	0	0	8.85165e-05	0	0	0	0.00050786	0.00055169	0	0	0	0	2.88784e-05	0	0.00130495	2.63019e-05	0.00103514	0.000117564	0.000460554	0.000412843	0	0	5.87078e-05	2.4692e-05	0	0	0.00209341	0.00150062	3.36508e-05	0	3.03628e-05
Gemella_haemolysans	0.00136958	0	0	7.66597e-05	0.00024249	0.000844677	8.58934e-05	2.97504e-05	0.000867362	0.00011421	0.00021756	0.000791672	0	0	0	0.00259006	0.000551171	0.000456845	0.0012953	2.50551e-05	0.00112121	0	0	0.000209424	0.00019347	0.00156312	0	0.00829792	2.71135e-05	0	0.00753725	0.000260777	0.000171703	5.26039e-05	5.91506e-05	0.000470256	0.000289979	0	0.00804773	0	0.00584143	2.4692e-05	0.000202002	2.72361e-05	0.000439616	0	0	0	9.10885e-05
Prevotella_sp_HOT_304	0	0	0	2.55532e-05	0	0	0.00921923	0	0	0	0	0	0	0	0.022393	0.000549407	0	0	0	0.00979655	2.95055e-05	0	0.00662476	0	0	0	0.00011988	0	0	0	0	0	0	2.63019e-05	0.000177452	0	0	0.000285814	0	0	0	0	0	0	0	0.00143538	0	0	0
Prevotella_nanceiensis	0.000582072	0	0	0	0.000272802	9.74627e-05	0	0	4.56506e-05	0	0.000559441	0	0.000100756	0	2.20838e-05	0.000274704	0.000154328	0	2.81587e-05	0	0	2.68861e-05	0	0	0	0.019064	0	0.00191336	0	0	0.00138616	0.000160478	0.000583791	0.000394529	0	8.81731e-05	0.000102345	0	0.00069377	0	0.00331699	0	0	2.72361e-05	0.000251209	0.000195733	0	0	3.03628e-05
Prevotella_scopos	0	0	0	0	0	0	0	0	0	0	3.108e-05	0	0	0	0	0	0	0	0	0	2.95055e-05	0	0	0	0	0.000612989	0	0	0	0	0.008548	0	0	0	0	0	0	0	0	0	0.0185223	0	0	0	0	0	3.36508e-05	0	0
Mycoplasma_salivarium	0.000171198	0.00319841	0	0.00301528	3.03113e-05	3.24876e-05	0	0	0.00168907	0.00100505	0	3.95836e-05	3.35852e-05	0.000636505	0.00028709	0	0.000815733	0.00228422	0	0	0.00032456	0	3.08128e-05	0.000209424	0.000145103	0	0	0.00114801	0.00265712	0	5.77567e-05	0	3.43407e-05	0	0	0	0.000204691	0	0	0.00600358	0	0	0.000202002	0.000708138	0.0150935	0	0.00134603	0.00542373	3.03628e-05
Peptoniphilaceae[G-1]_sp_HOT_113	0	0	0	0	0	0	0	0	0	0	0	0	0	0	0	0.00011773	0	0	0	0	0	0	0	0	0	0	0.0239361	0	0	0	0	0	0	0	0.0163551	0	0	0.0194671	0	0	0	2.4692e-05	0	2.72361e-05	0	0	0	0	0
Leptotrichia_sp_HOT_215	0	0	0	0	0.00666849	0.000649751	0	0.00074376	0	2.2842e-05	0.000745921	0	0.00241814	0	0	0.00431677	0	0	0	0	0	0	0	5.2356e-05	0.000169287	0.00211481	0	0	5.4227e-05	0	8.66351e-05	0.000160478	0.000240385	0.000657549	0	2.9391e-05	0.00150107	0	0.000346885	0	0.00763202	0	0.000202002	5.44722e-05	0.00198874	0	0	0	3.03628e-05
Atopobium_sp_HOT_199	0	0.000129665	0	0.000357745	0	0.000617264	0	0	0	0.000753786	0	0	0	0.000763806	0	7.84868e-05	0	0.00234949	0	5.01102e-05	2.95055e-05	0	0.00212609	0	0.000120919	3.06495e-05	0.00271728	0	2.71135e-05	0	2.88784e-05	0	0.00051511	0	0.000207027	0.000352692	0.000528785	0.00158786	0	0.000807754	0	0	0	0.000408541	0.000669891	0	0	4.67563e-05	0
Bacteroidetes[G-3]_sp_HOT_280	0	0	0	0.000229979	0	0.000162438	0	0	0	0	9.32401e-05	0	0	0.00137485	0	0.000196217	0	0	0	0.00749148	0	0.00129053	0.0150983	0	0.00123337	3.06495e-05	0	0	0	0.00228874	0.00017327	0	0.000927198	0	0.000266178	0	0.00115991	0.000127028	0	0	0	0.00691375	0	0	0.00648956	0.000130489	0	0	0
Prevotella_dentalis	0.000102719	0	0	0	0	0.000227413	2.86311e-05	0.000148752	0	0.000890838	3.108e-05	0	0	0.000967487	0	0.00482694	0	0.000946321	0	0.000200441	0.00141626	0.00201645	0.000831947	1.7452e-05	0.00154776	0	0.00383616	0.000302109	0.00187083	0.0036442	0.000115513	0	0.00123626	0	0.00902047	0.000499647	5.11727e-05	0.00231827	0	0.00205213	2.93539e-05	0	0	0.00076261	0.000230275	0.000391466	0.0021873	0.00172998	0.00021254
Bacteroidetes[G-3]_sp_HOT_503	3.42395e-05	0	0	0.0186539	0	0	0	0.000327254	0	0	3.108e-05	0	0	0	0	0	0	3.26318e-05	0	0.0262077	0	0	0.00298885	0	0	0	0	0.000302109	0	0	0.000606446	0	0	0	0	0	0	0	0	0	0	0.00111114	0	0	0	0	0	0	3.03628e-05
Peptostreptococcaceae[XI][G-4]_sp_HOT_369	3.42395e-05	0.00166404	0	0.000971023	0	9.74627e-05	0.000372205	0.00214203	0.00068476	0.000822312	0.00012432	0	0.000167926	0.000891107	0.000220838	0.000392434	0.00319679	0.00107685	0	0.00162858	2.95055e-05	0.00088724	0.00126333	0	0.000943168	0	0.000519481	0.000886186	0.000759178	0.0036442	5.77567e-05	0	0.00147665	0	0.00372649	2.9391e-05	0	0.00174664	0	0.000349299	0	0.00350626	4.48893e-05	0.00119839	0	6.52443e-05	0.00127873	0.00172998	0.00042508
Treponema_parvum	0	0.0009941	0	0	0	3.24876e-05	0.00249091	0.000803261	0	0.00121063	3.108e-05	0	0.000201511	0.000636505	0.00185504	3.92434e-05	0	0.00075053	0	0	0	0.000322633	0	0	0.00133011	0	0.00551449	0	0	0.00102215	0	0	0.00147665	7.89058e-05	0.00177452	0	3.41151e-05	0.00352504	0	0	0	0.00362972	0	0.00119839	0.00238648	0	0.0065619	0	0.000333991
Tannerella_sp_HOT_286	0	0	0.00639892	0	0.0147313	9.74627e-05	0	0.000981763	2.28253e-05	0	0.0001554	0	0.00248531	0	0	0.000196217	0	6.52635e-05	0	0	0	0	0	0	2.41838e-05	0.000490391	3.996e-05	0	0	0	8.66351e-05	4.01196e-05	0	0.00641767	2.95753e-05	2.9391e-05	0.00431557	0	0	0.00017465	0.000587078	0	0.000359115	2.72361e-05	0.00182126	3.26222e-05	0	0	0.00145742
Solobacterium_moorei	0.00198589	0	3.76407e-05	0	3.03113e-05	0.000844677	0	0	0.000136952	0	0.00037296	0	0.000537364	0	0	0.00153049	2.20468e-05	0	0	0	0.00277352	0	0	0.000924956	0	0.00426028	0	0.00034239	0.00244021	0	0.000433175	0.000682032	0	0.00252499	0.000207027	0.00211615	0.0139019	0	6.9377e-05	0.00109156	0.000792556	0	0.00666607	5.44722e-05	0.00613369	0.000880799	0	0.000467563	0
Sneathia_amnii	0.000171198	0	0	0	0	0	0	0	4.56506e-05	0	0	0	0	0	0	0	0	0	2.81587e-05	0	0	0	0	0	0	0	0	0.0518217	0	0	0	0.000100299	0	0	0	0.000176346	0	0	0	0	0	0	0	0	2.09341e-05	0	0	0	0
Veillonella_rogosae	0	0	7.52814e-05	0	0.000575915	0	0	0	2.28253e-05	0	0.00034188	0	0.000167926	0	0	0.00451299	0	0	0	0	0	0	0	3.4904e-05	0	0.00450547	0	0	0	0	0.00196373	0.000140418	0	5.26039e-05	0	0	3.41151e-05	0	0.00312196	0	0.00123286	0	0	0	8.37363e-05	0	0	0	0
Streptococcus_anginosus	0	0	0	0	0	0.000227413	0	2.97504e-05	0	0	0.000777001	0	0	0	0	0.000313947	0	3.26318e-05	2.81587e-05	5.01102e-05	8.85165e-05	0	0	0.000191972	2.41838e-05	3.06495e-05	0	0	0.00143702	2.22207e-05	0.000202149	0.000320956	0	2.63019e-05	0.000532355	0.000117564	3.41151e-05	0	0	0.000130987	0	0	0.000583562	0.000708138	4.18682e-05	0.000130489	0	0.000233781	0.000455443
Prevotella_sp_HOT_300	0.000136958	0	3.76407e-05	0.000178873	0	0.00012995	2.86311e-05	0	0.0167994	0	6.21601e-05	0	0	0	0	0	0.0013669	0	0	2.50551e-05	0.000236044	0	6.16257e-05	0.000139616	0	0.000306495	0	0.00070492	0.0180034	0	0.000202149	0	0	0.00194634	0.00127174	2.9391e-05	0.00721535	0	0	0.0041261	0.000117416	0	0.00168335	5.44722e-05	0.00609182	0.000260977	0.000235555	0.0017066	0.000607257
Porphyromonas_Genus_probe_2	6.84791e-05	0	0.00583431	0.000153319	0.0105483	0	0.000400836	0.000386755	4.56506e-05	0	0	1.97918e-05	0.0126616	2.54602e-05	0.000530012	0.000431677	0.000264562	0.000424213	0	0.000225496	2.95055e-05	2.68861e-05	0.000154064	0.000418848	7.25514e-05	0	0	0	8.13405e-05	0.000133324	5.77567e-05	4.01196e-05	6.86813e-05	5.26039e-05	0	8.81731e-05	3.41151e-05	0	0	0.000130987	0.00181994	2.4692e-05	8.97787e-05	5.44722e-05	2.09341e-05	3.26222e-05	0.000504762	0.000163647	0.000394717
Eikenella_corrodens	3.42395e-05	0	0.00440396	0	0.00251584	3.24876e-05	0.000400836	0.000505757	0	2.2842e-05	3.108e-05	0	0.00188077	0.00432823	0.00028709	0.000196217	0	3.26318e-05	0	0	2.95055e-05	0.000537721	0	0.00101222	0.000314389	0.000521041	0	0.000563936	0	0	0.00017327	0.00587751	0.000652473	0.00149921	0	5.8782e-05	0.000648188	0	0.000208131	0	0.00102739	0	0.00280558	0.000108944	0.00295171	3.26222e-05	0	0	0.000880522
Johnsonella_ignava	0	2.16109e-05	0.00199496	0.0244544	0	6.49751e-05	0	5.95008e-05	0.00253361	0	6.21601e-05	0.00906464	0.00214945	0.00127301	0	0	0	3.26318e-05	0	0.000325717	0	0	0.000616257	0	0	0	0	0.000100703	0	0	5.77567e-05	0	0.000171703	0	0	2.9391e-05	0	0	0	0	2.93539e-05	0	0	0	0	9.78665e-05	0	0	0.000303628
Leptotrichia_sp_HOT_498	0	0	0	0	0	0	0	0.000119002	0	0.000205578	0.000652681	0	0	0	0	0	0	0.00114211	0	0	2.95055e-05	0	0	1.7452e-05	0	0.0158151	0	0	0	0	0.00121289	0	0	0.00586533	0	0.000117564	0.0163241	0	0	0	0.000176124	0	0	0	0.00879231	0	0	0	0.0018825
Leptotrichia_Genus_probe_3	0	0	0.000338766	2.55532e-05	0.000969962	0.000877164	0	0.00074376	0	0	0.00189588	0	0.00141058	0	0	0.00160898	0	0.000130527	0	0	0.00466187	0	0	5.2356e-05	0	0.00505716	0	0	2.71135e-05	0	0.0014728	0.000300897	0	0.0067333	0	8.81731e-05	0.00276333	0	6.9377e-05	0.000109156	0.000557724	0	0	0	0.00125604	0.000228355	0	7.01344e-05	0.000151814
Tannerella_Genus_probe	0	0.00110215	0.000338766	0.000229979	0.000879028	3.24876e-05	0.00157471	0.00202303	0	0.00091368	3.108e-05	0.000118751	0.000302267	0.000738346	0.0020538	0	0	0.000783162	0	0.000150331	0	0.000994784	0.000246503	0.000314136	0.000532044	6.12989e-05	0.000799201	0	0.000813405	0.000488856	0.000144392	2.00598e-05	0.00151099	0.000315623	0.000798533	8.81731e-05	0.000272921	0.0006669	6.9377e-05	0.000567611	5.87078e-05	0.000888911	0.000112223	0.0013618	0.00445896	3.26222e-05	0.000471111	0.00121566	0.000698345
Capnocytophaga_sputigena	0	0	0.0044416	0	0.00139432	0	0	0.000178502	0	0	3.108e-05	0	0.000873216	0	0	0.00011773	0	9.78953e-05	0	0	0	0	0	0.000890052	0	6.12989e-05	0	0	2.71135e-05	0	2.88784e-05	0.00529578	0	0.000394529	0	0	0	0	0.00201193	0	0.000499017	0	0.00186291	2.72361e-05	0	0.000130489	0	0	0.000242903
Leptotrichia_sp_HOT_212	0.000102719	0	0.0044416	0	0.00542572	0.0012995	0.000143156	0	0	2.2842e-05	0	0	0.00399664	5.09204e-05	0	0.000863355	2.20468e-05	6.52635e-05	0	0	0.000118022	2.68861e-05	0	0.000575916	0.000145103	0.00107273	0	0	2.71135e-05	0	0.000259905	0.0019458	0	0.0113098	0	0	0.0149424	0	0	0	0.00014677	2.4692e-05	0.00233425	0	0.00194687	0.000163111	0	4.67563e-05	6.07257e-05
Leptotrichia_sp_HOT_221	0.000992947	2.16109e-05	0	0	0.00427389	0.000974627	0	2.97504e-05	6.8476e-05	0	0.00127428	0	0.0011419	2.54602e-05	0	0.00149125	2.20468e-05	0	0	2.50551e-05	0	0	0	0	0	0	0	0	0	0	0.00369643	0	0	0	0	0.000117564	5.11727e-05	0	0	0	0.00619368	0	0	0	0	0	0	0	6.07257e-05
Capnocytophaga_granulosa	6.84791e-05	0	0.00350058	0	0.0114577	6.49751e-05	0	0.000238003	0	0.000159894	9.32401e-05	0	0.00819479	0	0	0.00023546	0	0.000685267	0	0	5.9011e-05	0	0	0	0	6.12989e-05	0	4.02812e-05	0	0	0.000144392	0	0	0.000105208	0	0	3.41151e-05	0	0	0	0.000176124	0	0	0	4.18682e-05	0	0	0	0.000576894
TM7_Genus_probe	6.84791e-05	2.16109e-05	0.00052697	0.00155875	0.000454669	0.000259901	0.000314943	0.000416506	9.13013e-05	6.8526e-05	0.000777001	0	0.0101763	2.54602e-05	6.62515e-05	0.000274704	2.20468e-05	0.000848426	0	0.000175386	0	0	0.00129414	0.00125654	0	0.00128728	0	0.000100703	0.000325362	0	0.000115513	0.00126377	0	0.00289321	0.000295753	0.000176346	0.00336034	6.35142e-05	0	0.00054578	0.000322893	0	0.00217713	0.000354069	0.00267956	0.000521955	0	0.000140269	0.000303628
Leptotrichia_shahii	0.000239677	0	3.76407e-05	0	0.000757782	0.000292388	0	8.92512e-05	0	0.000548208	0.0004662	0	0.00104114	0	0	0.00545483	0	0.00104422	0	0	0.000118022	5.37721e-05	0	3.4904e-05	0	0.000275845	0	2.01406e-05	0	0	0.00155943	0.000641913	0	0.00870594	0.000325328	0.000205737	0.00332623	0	0	0.000196481	0.000587078	0	0.00197513	0	0.00720132	0.000978665	0	0.000280538	0.00042508
Campylobacter_sp_HOT_044	0.000171198	0	0	0.000357745	0	6.49751e-05	2.86311e-05	0	0.00173472	0	0	0	0	0	0	0	4.40937e-05	0	0	0.0117258	0	0	0.00717939	0.00078534	2.41838e-05	0.00128728	0	0.0235846	0	0	8.66351e-05	0.000240717	6.86813e-05	2.63019e-05	0	0.000176346	6.82303e-05	0	0	0	0.000616432	0	0.000448893	5.44722e-05	0.000837363	0.000163111	0	0	0
Selenomonas_sp_HOT_134	0	0.000194498	0.00105394	0.001201	0	3.24876e-05	0.00475277	0.000119002	0	2.2842e-05	0.00021756	1.97918e-05	0.00104114	0.000152761	0.000375425	0.00023546	0	0.000685267	0	0.000676488	8.85165e-05	0	0.00329697	0	0	0	0.00015984	0	0.003823	0.000111104	2.88784e-05	0	6.86813e-05	2.63019e-05	2.95753e-05	5.8782e-05	0.000153518	0.000412843	0	0.00523949	2.93539e-05	4.93839e-05	0	0.000544722	0.000209341	0.000130489	0.000134603	0.00196376	0.00139669
Gemella_morbillorum	0.000273916	2.16109e-05	0.000715173	0.000127766	0.0257646	0.000584776	0	0.000267754	4.56506e-05	0	6.21601e-05	0	0.00261965	2.54602e-05	0	0.00259006	0	0.000228422	0	0	0	0	0	0	4.83676e-05	0.000367794	0	6.04217e-05	2.71135e-05	0	0.000144392	0	0.000103022	0.00147291	0	0	0.00102345	0	6.9377e-05	0	0.00102739	0	0	0	0.000355879	9.78665e-05	0	0	0.000364354
TM7[G-1]_sp_HOT_952	0.000136958	0.000388996	0.000639892	0	0	0.00012995	2.86311e-05	5.95008e-05	2.28253e-05	6.8526e-05	0	0	3.35852e-05	0	2.20838e-05	0.000196217	4.40937e-05	0.000293686	0	0	0	0	0	0.00239092	0	0.000245196	0	0	0	0	0.000144392	0.0139616	0	0.00310363	0	2.9391e-05	0.00612367	0	0	8.73248e-05	0	0	0.0174395	0	0.00372627	0.000587199	0	2.33781e-05	0.00118415
Kingella_oralis	0.000136958	0.00023772	0.00146799	0	0.00500136	9.74627e-05	5.72623e-05	0.000148752	0.000296729	0.00022842	0.0001554	0	0.00510495	0	0	7.84868e-05	4.40937e-05	0.000815794	0.000929237	0	0.000383571	0.000349519	0	0.00582897	0.000241838	3.06495e-05	0	0.000140984	2.71135e-05	0	0.000259905	0.0069808	3.43407e-05	0.00013151	0	0	8.52878e-05	3.17571e-05	0.00173442	0	0.000293539	4.93839e-05	0.00235669	0	0.000146539	0.000260977	0	2.33781e-05	0.000819797
Prevotella_baroniae	3.42395e-05	0	0	0	0	0.000194925	0.000114525	2.97504e-05	0	4.5684e-05	0	0	0	5.09204e-05	0.000265006	3.92434e-05	0	0.000620003	0	0.00343255	0	0	0.00157145	0	0	0.000183897	0	2.01406e-05	0	0	0.000721959	0	0.000137363	2.63019e-05	0	2.9391e-05	0.000119403	0	0	0	2.93539e-05	0	0	0.00152522	0.00600808	9.78665e-05	0.00461016	0	0.000607257
Capnocytophaga_sp_HOT_332	0	0	0.000188203	0	0.0193386	0	2.86311e-05	0	0	0	0	0	0.00967254	0	0	0	2.20468e-05	6.52635e-05	0	0	0	0	0	0	0	0	0	0	0	2.22207e-05	0	0	0	2.63019e-05	0	0	1.70576e-05	0	0	0	8.80618e-05	0	0	0	0	0	0	0	0.0010627
Neisseria_pharyngis	0	0	0	0	0	0.000552289	0	0.000505757	4.56506e-05	0	0	0	0	0	0	0.00176595	0	0.00101158	0	0	0	2.68861e-05	0	0	0.00280532	0.000214546	0	0	0	0	0	0	0.00051511	0.0261704	0.000118301	2.9391e-05	0	0	0	0	2.93539e-05	0	0	0	0	0.00114178	0	0	0
Capnocytophaga_leadbetteri	3.42395e-05	0	0.00263485	0	0.00630475	0.00012995	0	0.000178502	2.28253e-05	0	9.32401e-05	0	0.00221662	0	0	0.00137352	4.40937e-05	0.000130527	0	0	2.95055e-05	0	0	0	7.25514e-05	0.000183897	0	2.01406e-05	0	0	2.88784e-05	0.00116347	0.000103022	0.0040242	0	2.9391e-05	0.00276333	0	0.000485639	0	0.000733848	0	0.000314225	0	0.000209341	6.52443e-05	0	0	0.000759071
Treponema_sp_HOT_254	6.84791e-05	0	0	0.00669495	0	0	0	0	0.00289882	0	0	0	0	0	0	0	0.00742978	0	0	0	0	0	0	0	2.41838e-05	0	0	0.0108759	0	0	0.00017327	2.00598e-05	0	0	2.95753e-05	0	0	0	0	0	0	0.00716067	0	0	0	0	0	0	0
TM7[G-1]_sp_HOT_346	0.000102719	0	0	0	0.000151556	9.74627e-05	0.0030349	0.000119002	9.13013e-05	4.5684e-05	9.32401e-05	0	0.00335852	0.000254602	2.20838e-05	7.84868e-05	0	0.000228422	0	0	0.000177033	0	0	0	0	0.000367794	0	0.000120843	0.00138279	0	0	0	3.43407e-05	0.0218832	2.95753e-05	0	0.00283156	0	0	0.000305637	8.80618e-05	0	2.24447e-05	0	0.0046055	0.000260977	0	0.000420807	0
Gemella_morbillorum	0	0	0.0188956	0	0.00093965	0	0	2.97504e-05	0	0	0.0003108	0	0.000973971	0	0	0.00109881	0	0	0.000197111	0	5.9011e-05	0	0	0.00116928	0	0.000245196	0	0	0.000135567	0	8.66351e-05	8.02391e-05	3.43407e-05	0.00560231	0	2.9391e-05	0.00252452	9.52714e-05	0.00131816	0.000130987	0.000117416	0	0.00437671	0	0.000921099	0	0	0.000116891	0.00346136
Streptococcus_intermedius	0.000273916	0	0	0.000204426	0.00539541	0.000227413	2.86311e-05	0.000178502	0.000547808	0.000319788	0.000559441	0.00126667	0.00550798	0	2.20838e-05	0	0.00090392	0.000195791	0.000732126	0	0	0.000241975	3.08128e-05	0.00390925	0.00070133	0	0	0.00370587	0	0	0.000750837	0.00489459	0.000103022	0	0	0.000205737	0	0	0.000346885	2.18312e-05	5.87078e-05	0.000296304	0.00680074	0.00013618	0	0.000228355	0	0	0
Mogibacterium_timidum	3.42395e-05	0.00108054	0	0.000894363	0	6.49751e-05	0	0.000267754	0.00034238	0.000616734	3.108e-05	0	0	0.00114571	8.83353e-05	0.000313947	0.000308656	0.00107685	2.81587e-05	0.000175386	0.000295055	5.37721e-05	0.00141739	0	0.00101572	0	0.00307692	0.000302109	0.000921859	0.000133324	2.88784e-05	0	0.00116758	0	0.000828108	5.8782e-05	1.70576e-05	0.00231827	0	0.00122255	0	0.00125929	0	0.00119839	0.000397747	0.000163111	0.00121143	0.00175336	0.000364354
Catonella_sp_HOT_451	0.000171198	0.00283102	0	0.00168651	0	9.74627e-05	0	0	0.0167766	0.000479682	3.108e-05	0	0	0.000814726	2.20838e-05	0.000981085	0.00123462	0.00166422	0	0.0012277	0	0	0.000369754	0	0.00111245	3.06495e-05	0.000879121	0.0021349	0	0	0	0	0.00120192	0	0.00144919	2.9391e-05	0	0.000254057	0	0	0	0	0	0	0	9.78665e-05	0	0	0.00321846
Bulleidia_extructa	0.000376635	0.000172887	0	0.0107835	0	0.00012995	0	0	0.00737258	0.00068526	0	7.91672e-05	0	0.00160399	0.000309174	0.000706381	0.00260153	0.00430739	0	5.01102e-05	0	0	0.000246503	0.000924956	0.00108827	0	0.00015984	0.00151054	0	2.22207e-05	0.000144392	0.000441315	0.000583791	0	5.91506e-05	8.81731e-05	1.70576e-05	9.52714e-05	0	2.18312e-05	0	2.4692e-05	0.000785564	2.72361e-05	2.09341e-05	0.000163111	0	0	0.00042508
Johnsonella_sp_HOT_166	0	6.48326e-05	0	0.000459958	0	3.24876e-05	0.000715779	0.00205278	0	0.000593892	9.32401e-05	0	0	0	0.00101586	0.000156974	0	0.000261054	0	0	0	0.00274238	6.16257e-05	0	0	0	0.000719281	0	0	0.00815501	0.00017327	0	0	0	0.00218857	0	0	0.000571628	0	0	0	0.00251858	0	0	0	6.52443e-05	0	0	0
Aggregatibacter_sp_HOT_513	0	0	0.00835623	0	0	0	0	0	0	0	0	0	0	0	0	0	0	0	0	0	0.000147527	0	0	0	0	0	0	0	0	0	8.66351e-05	0	0	2.63019e-05	0	0	3.41151e-05	0	0	2.18312e-05	0	0	0	0	0	0.000521955	0	0	0
Prevotella_sp_HOT_472	6.84791e-05	0	0.0137388	0	0.000575915	9.74627e-05	0	0.000119002	0	0	0.0001554	0	0.00258606	2.54602e-05	0	7.84868e-05	4.40937e-05	9.78953e-05	0	0	0	0	0	0.00026178	0	0.000275845	0	0	0	0	0.000115513	4.01196e-05	0	0.0117044	0	2.9391e-05	0.000204691	0	0	0	2.93539e-05	2.4692e-05	4.48893e-05	0	0.000837363	6.52443e-05	0	0	0
Selenomonas_sp_HOT_134	0	2.16109e-05	0	0.000153319	0	3.24876e-05	0.000687147	5.95008e-05	2.28253e-05	6.8526e-05	0.00034188	0	0.000268682	0	0.000154587	0.000156974	0.000286609	0.000261054	0	0.000375827	5.9011e-05	2.68861e-05	0.00187958	5.2356e-05	2.41838e-05	0	0.00171828	6.04217e-05	0.00146413	0.000422194	2.88784e-05	0	3.43407e-05	0	0.000532355	0	0	0.00203246	0	0.00517399	0	4.93839e-05	0	0.00062643	4.18682e-05	3.26222e-05	3.36508e-05	0.00137931	0.00170032
Cardiobacterium_hominis	0	2.16109e-05	0.00707645	0	0.000212179	3.24876e-05	0	0	2.28253e-05	0	0.00027972	0	0.00198153	0	0	0.00011773	0	0.000326318	0	0	0	2.68861e-05	0	0.000453752	0	0.000183897	0	4.02812e-05	0	0	0.000202149	0.000641913	0	0.000236718	0	5.8782e-05	1.70576e-05	0	0.00159567	0	0.000176124	0	0.000314225	0	0.000125604	6.52443e-05	0	0	0.000485805
Leptotrichia_sp_HOT_218	0	0	0	0.000357745	0	9.74627e-05	0	0	0	0	0.00043512	0	0	0	0	0	0	0	0	0	0	0	0	0	0	0.0317222	0	0	0	0	0	0	0	0.000604945	0	0	0.000221748	0	0	0	0	0	0	0	0.000816429	0	0	0	0
Treponema_sp_HOT_508	0	0	0	0	0	6.49751e-05	0	0	2.28253e-05	0	0	0	0	0.0161418	0	0	2.20468e-05	3.26318e-05	0	0	0	0	0	0	0.00512696	0	0	0	0	2.22207e-05	0.000115513	0	0.00703984	0	0	0	0	0	0	0	0	0.00330872	0	0	0	0	0	0	3.03628e-05
Prevotella_multiformis	0	0	0	0	0	0	0	0	0	0	0.00018648	0	0	0	0	0.00023546	0	0.000195791	0	0	0.00120973	0	0	0	0	0	0	0	0.010981	0	0	0	0	0	0.000561931	0	0	0	0	0.0255207	0	0	0	0	0	0.000163111	0	0.00666277	0.000151814
TM7[G-1]_sp_HOT_349	0	0	0	0.000383298	0	3.24876e-05	0.0038652	5.95008e-05	0.000410856	9.1368e-05	0.00027972	0	0.00231738	0	0.00121461	0.000274704	0.000154328	0	0	5.01102e-05	0	0	0.000184877	0.00795812	0	9.19484e-05	0	4.02812e-05	0.000325362	0	0	0.00180538	0	0.00373488	0.000147876	2.9391e-05	0.000886994	3.17571e-05	0	0.00144086	0	0	0.00278314	0.00013618	0.00481484	0.000130489	0	0.000771479	0.00176104
Dialister_Genus_probe_2	6.84791e-05	0	0	0.000229979	0	0	8.58934e-05	0	0.000136952	6.8526e-05	0	0	0	7.63806e-05	8.83353e-05	0	0	3.26318e-05	0	0.000225496	0.000177033	0	0.000677883	0.000157068	0	0	3.996e-05	6.04217e-05	0.0015997	0	0	0	3.43407e-05	0	8.87259e-05	0	0.0206738	3.17571e-05	0	0.00122255	5.87078e-05	0.000271612	0.000202002	0	0.00257489	3.26222e-05	0.0019854	0.000233781	0.00021254
Prevotella_oulorum	0.000376635	2.16109e-05	0.00176911	2.55532e-05	9.09339e-05	0.000292388	0	0	0	6.8526e-05	0.00021756	0	0.000268682	0	0	0.000470921	0	3.26318e-05	0	0	0.000383571	0	0	6.9808e-05	0	0.000919484	0	0	2.71135e-05	0	0.000606446	0.000742212	0	0.00820621	0.00106471	0.00108747	0.00431557	0	0	0.00124438	0.000234831	0	0.000224447	2.72361e-05	0.000690825	0.000424088	0	0.000303916	0.00021254
TM7[G-1]_sp_HOT_352	0.000547833	0	0	0	0	0.00302134	0	0	6.8476e-05	0	3.108e-05	0	0	0	0	0.000196217	0	0	0	0	0	2.68861e-05	0	1.7452e-05	0	0.0144972	0	0	0	0	0.000375419	0.000120359	0	5.26039e-05	0	0.000176346	6.82303e-05	0	0	0	0.000352247	0	0	0	4.18682e-05	0.00110915	0	0	0
Treponema_sp_HOT_256	0	0	0	0.00881586	0	0	5.72623e-05	0	0	0	3.108e-05	0	0	0	0	0	0	0	0	0.0208208	0	0	0.013003	0	0	0	0	2.01406e-05	0	0	5.77567e-05	0	0	0	0	0	0	0	0	0	0	4.93839e-05	0	0	0	0	0	0	0
Prevotella_oralis	0	0	0	2.55532e-05	0	0	0.000572623	0	0.000433681	0	0	1.97918e-05	0	0	0.000309174	0	0	0	0	0.000701543	5.9011e-05	0	0.00129414	0	0	6.12989e-05	0	0	0.000488043	0	0	0	0	0	0	0	0.00975693	0	0	0.00106973	0	0	0	0.000544722	0.00485671	0.000195733	0.000168254	0.000210403	0.00227721
Alloprevotella_sp_HOT_473	0.00116414	0	0.000112922	0	0.000121245	0.000617264	0.00549718	2.97504e-05	2.28253e-05	0	0	9.8959e-05	0.000167926	7.63806e-05	0	0	0.000308656	0	0	0	0	0	0	0	0	0.00456677	3.996e-05	0.00825764	0	0	0	0	0.000721154	2.63019e-05	0	8.81731e-05	6.82303e-05	0	0.000763147	0	0.00284733	0	0	0	6.28022e-05	0	0	0	0
Capnocytophaga_Genus_probe_2	0.000136958	0	0.00052697	2.55532e-05	0.00600164	6.49751e-05	2.86311e-05	0.000357005	0.0125996	4.5684e-05	0.00027972	1.97918e-05	0.00396306	0	0	0.000274704	0	0.000130527	0.000281587	0	0.000354066	0.0011561	0	0.000209424	4.83676e-05	6.12989e-05	0	0.000201406	0.000325362	2.22207e-05	0.000144392	0.000581734	0	0.000368227	5.91506e-05	2.9391e-05	0.00069936	0	0.000763147	2.18312e-05	0.00014677	0	0.000359115	0	0.000942034	9.78665e-05	0	0.000116891	0.000910885
Treponema_socranskii_subsp_socranskii	0	0.00103732	0.000150563	0	0	0	0.00108798	0.000119002	0	0.00102789	3.108e-05	1.97918e-05	0	0.000611045	0.000728766	0	6.61405e-05	0.00120737	0	0.000425937	0	0.00198957	0.00117089	0.000645724	0.000870617	0	0.00191808	0	8.13405e-05	0.00386641	0	2.00598e-05	0.000961538	0.00013151	0.000384479	2.9391e-05	0.000289979	0.00260408	0	2.18312e-05	0	0.00024692	0.000291781	0.000490249	0.000314011	0	0.00131238	0.000303916	0.00160923
Bacteroidetes[G-5]_sp_HOT_511	6.84791e-05	0	0	0	0	0	0	2.97504e-05	0	0	0	0	0	0	4.41677e-05	0.000196217	8.81873e-05	0	0	0	0	0	6.16257e-05	0	0	0	0	6.04217e-05	0	0	0	0	0	0	0.000147876	0	0	0.000317571	0	0	0	0	0	0	0	6.52443e-05	0	2.33781e-05	0
Ruminococcaceae[G-1]_sp_HOT_075	3.42395e-05	0	0	0	0	0	0	0	2.28253e-05	9.1368e-05	0.00018648	0	0.00198153	0	0	0.000627894	0	9.78953e-05	0	0	0.000118022	0	0	0	0	0.00101143	0	0	0.000108454	0	0.000462054	0	0	0.0172804	0	0.000146955	0.00475906	0	0	0.00135353	8.80618e-05	0	0	0	0.000251209	0.000163111	0	0.000163647	6.07257e-05
Alloprevotella_rava	3.42395e-05	0	0	7.66597e-05	0	0	0	0	0	0	0.00012432	0	0.000403023	0	0	0.000431677	0	0	0	0.00212969	0.000383571	0	0.00086276	6.9808e-05	0	0.000459742	0.00191808	0	0.00287403	4.44415e-05	2.88784e-05	0	3.43407e-05	0	0.00272093	0.000146955	0.000136461	0.00139731	0	0.00458455	0	0	0.000359115	0.00125286	2.09341e-05	9.78665e-05	0	0.00165985	0
Treponema_sp_HOT_234	0	0	3.76407e-05	0	0	0	0.00372205	0	0	0	9.32401e-05	0	0	0	0.00631598	0	0	0	0	0	0	0.00255418	0	0	0	0	0	0	0	0.00802169	2.88784e-05	0	0	0	0	0	0	0	0	0	0	0.00204943	0	2.72361e-05	0	0	0	0	0
Selenomonas_noxia	6.84791e-05	0	0.00139271	5.11065e-05	0.00506199	0.000779702	5.72623e-05	0.00169577	4.56506e-05	0	0	0	0.00120907	2.54602e-05	0	0	0	0	2.81587e-05	0	0.000737637	0	0	0	7.25514e-05	0.000122598	0	4.02812e-05	0.0020064	0	0.000404297	0	0.000103022	0.00494477	0	0	0.00728358	0	0	8.73248e-05	0.000410955	7.40759e-05	0	0	0.00408215	0.00045671	0	0.000280538	0.00121451
Veillonella_Genus_probe_1	0.00390331	0	0	2.55532e-05	3.03113e-05	0.00493811	0	0	2.28253e-05	2.2842e-05	0.000994561	9.8959e-05	3.35852e-05	0	0	0.000824111	0	0	0	0	0.00247846	0	3.08128e-05	0	0	0.00254391	0	4.02812e-05	2.71135e-05	0	0.000837473	4.01196e-05	0	5.26039e-05	0	0.00329179	0.000119403	0	6.9377e-05	0	0.00111545	0	0	0	0	0.00251191	3.36508e-05	0	0
Prevotella_maculosa	6.84791e-05	0	0.00184439	0.000459958	0.000272802	0.000227413	5.72623e-05	8.92512e-05	0.000935838	6.8526e-05	0.00021756	0	0.00231738	0	0	0.000313947	0	9.78953e-05	0	0	2.95055e-05	0	3.08128e-05	5.2356e-05	0	0.000183897	0	4.02812e-05	0.000433816	0	8.66351e-05	0	0	0.00362967	0.000177452	5.8782e-05	0.00620896	3.17571e-05	0	0.000982404	0.000117416	0	0.00033667	0.000108944	0.00257489	0.000195733	0	0.000280538	0.000607257
Streptococcus_constellatus	0	6.48326e-05	3.76407e-05	0.000102213	0.000121245	0	0.000229049	0.00104126	4.56506e-05	0.000662418	0.0004662	7.91672e-05	0.000638119	0.000254602	4.41677e-05	0.000745624	0	0.000587372	0	0	0.000855659	0	9.24385e-05	0	0.000169287	0	3.996e-05	0	0.00390434	0	0.000231027	0	6.86813e-05	0	0.00124216	5.8782e-05	0	0.000127028	0	0.00224861	2.93539e-05	0	0	0.000871555	0	0	0.000639365	0.00355348	0.0013056
Lachnoanaerobaculum_umeaense	0.000239677	2.16109e-05	0.00504385	0	0.00257646	0	0	0.000267754	2.28253e-05	2.2842e-05	0	0	0.00161209	0	0	0.000274704	0	3.26318e-05	0	0	0	0	0	0	0	0.00162442	0	2.01406e-05	0	0	0.000115513	4.01196e-05	0	0.00255129	8.87259e-05	5.8782e-05	0.000852878	0	0	0	0.00226025	0	0	0	0.000209341	6.52443e-05	3.36508e-05	0	3.03628e-05
Treponema_sp_HOT_258	0	0.00194498	0	0	0	0	2.86311e-05	0.00529557	0	0.00198725	0	0	0	0	0	0.000156974	0	0.00159896	0	0	0	0	0	0	0	0	0.00103896	0	0	0	5.77567e-05	0	0	0	0.000443629	0	0	0.000476357	0	0	0	2.4692e-05	0	0	0	0	0	0	0
Actinomyces_oris	3.42395e-05	0	0	0.000178873	0.000303113	9.74627e-05	0.000114525	0	0.000182603	0	0	0.0271939	0.000201511	0	0	0	0.00218264	3.26318e-05	0.000168952	0	2.95055e-05	0	0.000184877	0	9.67352e-05	0	0	0.00036253	2.71135e-05	0	0	0	0.000171703	2.63019e-05	0	0	0.000221748	0	0.000138754	0	0	0	0	0	4.18682e-05	0	0	0	0
Neisseria_subflava	0	0	0.00154327	0	0	0	0	0.000238003	0	2.2842e-05	0.000528361	0	0	0	0	0	0	0	8.44761e-05	0	0	0.000564607	0	0	0	0	0	0	0	0	0	0	0	0	0	0	0	0	0	0	0.000528371	0	0	5.44722e-05	0	0.000326222	0	0	0
Gemella_morbillorum	0.000102719	0	0.00542026	0	0	0	8.58934e-05	0.000148752	4.56506e-05	0	0	0	0	0	0	0	4.40937e-05	9.78953e-05	0	0	0	0	0	0.00101222	0	9.19484e-05	0	8.05623e-05	0	0	0.000115513	0.00176526	0	0.00081536	0	2.9391e-05	0.000477612	0	0.000277508	0	0	0	0.0029627	0.000544722	0.000125604	6.52443e-05	0	0	0
Treponema_sp_HOT_508	0	0	0	0	3.03113e-05	0	0	0	0	0	0	0	0	0	0	0	0	0	0	0	0	0	0	0	0	0	0	0	0	0	0.000606446	0	0	0	0	0	0	0	0	0	0	0.0109632	0	0	0	0	0	0	0
Prevotella_sp_HOT_317	0	0	0.00436632	7.66597e-05	0.00251584	6.49751e-05	0	8.92512e-05	0.000159777	0	0.00037296	0	0.00124265	0.000152761	0	3.92434e-05	0.000220468	0.000261054	0	2.50551e-05	0	0	0	6.9808e-05	0	0	0	0.000201406	0	0	0	0	0	0	2.95753e-05	0	0.00240512	0	0	0	0.00014677	0	0.000852898	0	0.00257489	0.000130489	0	0	0.00352209
Eubacterium_Genus_probe_1	0	0	0	0.000919916	0.000121245	3.24876e-05	0.000229049	0.00124952	0.00068476	6.8526e-05	3.108e-05	0.000435419	0.000302267	0.00114571	0.000132503	0.000156974	0.00176375	6.52635e-05	0	0.000701543	0.000147527	0.00013443	0.000585444	0.000401396	0.000411125	0	7.99201e-05	0.000604217	0.000596497	0.000933271	8.66351e-05	0.000100299	0.000618132	0	0.000414054	8.81731e-05	5.11727e-05	0.000412843	0	0.000480286	0	0.000419763	0.000426449	0.00122562	0.000146539	0	0.000773968	0.00037405	0.00100197
Gemella_bergeri	3.42395e-05	0	0	0	0	0	0.000143156	0	0.0227797	0	0	0.000178126	0	0	0.000198754	0	0.00769434	0	0	0	0	0	0	0	0	0	0	0.00382671	0	0	0	0	0	0	0	2.9391e-05	0	0	0	0	0	0	0	0	0	0	0	0	0.000121451
Filifactor_Genus_probe	3.42395e-05	0.000583494	0	0.000562171	0	3.24876e-05	0.000400836	0.00154702	2.28253e-05	0.000411156	3.108e-05	1.97918e-05	0	0.000636505	0.000397509	0.000274704	0.00048503	0.000326318	0	0.00135298	0.000147527	0.000322633	0.00086276	0.000593368	0.000386941	0	0.000839161	0.000120843	0.000759178	0.000466636	0.000144392	0.000160478	0.00120192	0	0.00106471	0.000117564	0	0.00130204	0	0.000240143	0	0.000617299	6.7334e-05	0.000408541	0	0.000130489	0	0.000864991	0.000516168
Bacteroidetes[G-3]_sp_HOT_365	6.84791e-05	0	0	0.00102213	0	0.000227413	0.000687147	0.000862761	0.00947251	0	0	0.000197918	0	0.00183313	0.00187713	7.84868e-05	0.0017417	3.26318e-05	0	0.000876929	2.95055e-05	0	0.000955198	0	7.25514e-05	0	0	0.000402812	0.000515156	0	2.88784e-05	0	0.000446429	0	0.000118301	0	0	0	0	0.0010479	0	0	0	0	0	0	0.000269206	0.000280538	3.03628e-05
Actinomyces_lingnae	0.00267068	0	0	0	0	0.00295637	0	0	0.000273904	0	0	0.000118751	0	0	0	0.00035319	4.40937e-05	0	0	0	0.00200637	0	0	0	0	9.19484e-05	0	0.000181265	0	0	2.88784e-05	2.00598e-05	0	0	0	0.00420292	0	0	0.000555016	0	0.000469663	2.4692e-05	2.24447e-05	0	0	0.00218569	0	0	0
Selenomonas_noxia	0	0	0.00639892	0	3.03113e-05	0	5.72623e-05	0.000416506	2.28253e-05	0.000137052	0	0	0	0	0	0.000627894	0	0.000620003	0	0	5.9011e-05	0	0	0	0	9.19484e-05	0	0	0.000704951	0	5.77567e-05	0	0	0.00199895	5.91506e-05	0.000176346	0.00419616	3.17571e-05	0	6.54936e-05	0	0	0	0.000544722	0.00182126	6.52443e-05	0	4.67563e-05	0
Tannerella_sp_HOT_808	3.42395e-05	0	0.00161855	0	0	0	0	0	0.00401726	0.00143905	0.0001554	0	0.000403023	0	0	7.84868e-05	2.20468e-05	0.00212106	0	0	0	0	0	0.000855148	0	0	0	0.000322249	0	0	0	0.00114341	0	0	8.87259e-05	5.8782e-05	0.0021322	0.000127028	0	0	0	0	0.000157113	0.00465737	0.0018422	3.26222e-05	3.36508e-05	0	6.07257e-05
Pseudomonas_Genus_probe	0	0	0	0.000281086	3.03113e-05	0	2.86311e-05	0	9.13013e-05	0	0	0.00324585	0	0	0	0	0.000154328	0	0.00971475	0	0	0	0	6.9808e-05	2.41838e-05	0	0	0.00114801	0	6.66622e-05	0	0.000541614	0	0	2.95753e-05	0	0.000136461	0	0.0168586	0	0	0	2.24447e-05	0	0	0	0	0	6.07257e-05
Atopobium_Genus_probe	0.000958707	0	0	0.000178873	3.03113e-05	0.00149443	0	0	0.000570633	2.2842e-05	0.00012432	5.93754e-05	3.35852e-05	2.54602e-05	0	0.000392434	4.40937e-05	0.000261054	0	0	0.000531099	0	0.000123251	0	2.41838e-05	0.00113403	3.996e-05	2.01406e-05	0.00390434	0	0.000259905	2.00598e-05	3.43407e-05	0	0.000354904	0.00299788	0.00127932	9.52714e-05	0	0.00200847	0.000293539	0	2.24447e-05	0	0	0.00127226	0	0.000888369	3.03628e-05
Cardiobacterium_valvarum	0	0	0.00267249	0	0.00166712	0.00012995	0	0.000952013	0	0	9.32401e-05	0	0.00540722	0.000152761	0	0.00176595	0	0.000228422	0	0	8.85165e-05	0.000107544	0	0	0	3.06495e-05	0	0	0	0	8.66351e-05	0	3.43407e-05	0.00094687	0	0	0	0	0	0	2.93539e-05	0	0	0	0.000879231	0.000130489	0	0	0.000698345
Gemella_Genus_probe	0.000376635	0	0.00139271	2.55532e-05	0.00115183	0.000389851	2.86311e-05	2.97504e-05	0.00383465	0	0.00040404	0	0.000335852	0	0	0.00149125	0.00130076	6.52635e-05	2.81587e-05	0	5.9011e-05	0	3.08128e-05	8.726e-05	0	0.000245196	0	0.00386699	0	0	0.000519811	2.00598e-05	3.43407e-05	0.000526039	0	0.00029391	0.000204691	0	0.00215069	0	0.00173188	0	0.000426449	0	8.37363e-05	0	0	0	0.000273266
Peptostreptococcaceae[XI][G-7]_sp_HOT_922	0	0	0	0	0	0.000162438	0	2.97504e-05	0	0	0	0	0	0.0156071	0	0	0	0	0	0	0	0	0	0	0.000798065	0	0	4.02812e-05	0	0	0	0	0.00552885	0	0	0	0	0	0	2.18312e-05	0	0	0	0	0	0	0	0	0
Megasphaera_sp_HOT_123	3.42395e-05	0	0	7.66597e-05	0	0	0	0	0	0	0	0	0	0	0	0	0	0	0	0.000175386	0	0	0.00064707	0	0	0	0	0	0	0	0	0	0	0	0	0	0	0	0	4.36624e-05	0	0	0	0	0	0.000619821	0	0	0.00109306
Oribacterium_asaccharolyticum	0.00249949	0	0	0	3.03113e-05	0.000812189	0	0	0	0	0.00133644	0	0	0	0	0.00172671	0	0	0	0	0	0	0	0	0	0.00208416	0	0.000100703	0	0	0.000750837	0	0	0.000184114	2.95753e-05	0.00108747	0	0	0	0	0.00117416	0	0	2.72361e-05	2.09341e-05	0.00127226	0	0	0
Clostridiales[F-1][G-1]_sp_HOT_093	0	0.000108054	0	0.000536618	0	0	0	0.00142802	0	0.000433998	6.21601e-05	0	0	0	0	0	0	0.00153369	0	0.00493586	0	2.68861e-05	0.00388242	0	0	0	0	0	0	0.00279981	2.88784e-05	0	0	0	0	0	0	0	0	0	0	0	0	0	0	6.52443e-05	0	0	0.000789434
Prevotella_pallens	0	0	0	0	0	3.24876e-05	0	0	0	0	3.108e-05	0	0	0	0	0.000941841	0	0	0	0	0.00607813	2.68861e-05	0	1.7452e-05	0	0.00579275	0	0	0	0	0.000115513	0	0	0	0.000118301	0.00288032	5.11727e-05	0	0.000416262	0	0.000704494	0	0	0	6.28022e-05	0.00260977	0	0	0
Peptostreptococcaceae[XI][G-1][Eubacterium]_infirmum	0	0	0	0	0	0	0	0	2.28253e-05	0	3.108e-05	0	0.000167926	0	0	3.92434e-05	2.20468e-05	6.52635e-05	0	0.000300661	0.000118022	0	0.00268072	0	0	3.06495e-05	0	0.000161125	0.00317228	0	5.77567e-05	0	0	0.000184114	5.91506e-05	0	0.00284861	0	0	0.00181199	2.93539e-05	0	0	0	0.00464737	0	0	0.000584454	0.000273266
Capnocytophaga_gingivalis	6.84791e-05	0.000194498	0.000451688	0	0.00588039	3.24876e-05	2.86311e-05	2.97504e-05	2.28253e-05	0.00011421	0.00018648	0	0.00225021	0	0	0.000588651	0	0.000163159	0.00022527	0	0.000147527	0.00298435	0	0.000575916	2.41838e-05	0.000367794	0	0	0	2.22207e-05	5.77567e-05	0.00351046	0	0.000236718	0	2.9391e-05	3.41151e-05	0	0	0	0.000352247	0	0.0025138	0	2.09341e-05	3.26222e-05	0	0	0.000182177
Alloprevotella_sp_HOT_914	0	0	0	0	3.03113e-05	0	0	0	0	0	6.21601e-05	0	0	0	0	0.000313947	0	0	0	0	0	0	0	0	0	0.00364729	0	0	0	0	0	0	3.43407e-05	0.000973172	0	0.000205737	0	0	0.000485639	0	0.000264185	0	0	0	0.000125604	0	0	0	0
Bacteroidetes[G-5]_sp_HOT_507	0	0	0	0	0	0	0	0	0	0	0	0	0	0	0	0	2.20468e-05	0	0	0	0	0	0	0	0	0	0	0	0	0	0	0	0	0	0	0	0	0	0	0	0	0	0	0	0	0	0	0	0
TM7[G-5]_sp_HOT_356	0	0	0	0.00086881	0	9.74627e-05	0.00114525	0	0	2.2842e-05	0.0001554	0	0	0	0.00057418	0.000156974	0	0.000620003	0	2.50551e-05	0.000118022	0	0.000246503	0	0	0	0	0	0.00116588	0	0.000231027	0	0	0	0.000975985	0	0	9.52714e-05	0	0.0058071	2.93539e-05	0.000938295	0.00756386	0	0	0.000424088	0	0.000818235	0.000394717
Porphyromonas_sp_HOT_284	0	0	0.000790454	0	0.00439514	0	0	0	0	0	0	0	0.0113854	0	0	0	0	0	0	0	0	0	0	0	0	0	0	2.01406e-05	0	0	0.000115513	0	0	0	0	0	0	0	0	0	0	2.4692e-05	0	0	0	0	0	0	0
Prevotella_saccharolytica	6.84791e-05	0	0.0042534	0	0.00212179	0	0	0	4.56506e-05	0	6.21601e-05	0	0.00473552	0	0	3.92434e-05	0.000286609	9.78953e-05	0	0	0	0	0	1.7452e-05	2.41838e-05	0	0	0.000181265	0	0	0	0	0	0	0	0	0	0	0	0	2.93539e-05	0	0	0	0	0	0	0	0.000121451
Desulfovibrio_sp_HOT_040	0	0	0	0	0	0	0	0	0	0	0	0	0	0	0	7.84868e-05	0	0	0	0	0	0	0	0	0	0	0.0149451	0	0	0	0	0	0	0	8.87259e-05	0	0	0.0105116	0	0	0	0	0	0	0	0	0	0	0
Peptostreptococcaceae[XI][G-7][Eubacterium]_yurii_subsp_schtitka	0	0	0	0	0	0	0	0	0	0	0	0	0	0	0	0	0	0	0	0	0	0	0	0	0	0.000214546	0	0	0	0	0.00017327	0	6.86813e-05	0	0	0	0	0	0	0	0.00082191	0.00565446	0	0	0	0	0	0	0
Treponema_vincentii	0	0	0.000225844	0.00227424	0	0	0.00160334	0	0	0	0	0.00150418	0	2.54602e-05	0.000331257	0.00011773	0	0	0	0.00681499	8.85165e-05	0	0.00258828	0	2.41838e-05	0	0	0	0.00336207	0	0	0	0	0	0	0	0	0	0	0.00395145	0	0	0	0	0	6.52443e-05	0	0.00168323	6.07257e-05
Catonella_morbi	0.000376635	0	0	0	6.06226e-05	0	0	0	0	0	3.108e-05	0.000138543	3.35852e-05	0	0	0.00164822	0	0	0	0	0	0	0	1.7452e-05	0	0.000827535	0	4.02812e-05	2.71135e-05	0	0.000404297	4.01196e-05	0	0.000420831	0.000384479	2.9391e-05	0	0.000127028	0.000763147	0	0.00255379	0	6.7334e-05	0	4.18682e-05	6.52443e-05	0	0	3.03628e-05
Treponema_sp_HOT_242	0	0	0	0	0	0	0	0	0	0	0	0	0	2.54602e-05	0	0.000510164	0	0	0	0	0	0	0	0	0	0	0.00819181	0	0	0	5.77567e-05	0	3.43407e-05	0	0.00644742	0	0	0.0035568	0	0	0	0.00209882	0	0	0	0	0	0	0
Prevotella_sp_HOT_309	0.000239677	0	0	0	9.09339e-05	0.000324876	0	0	0	0	0	0	0.000134341	0	0	0	0	0	0	0	0	0	0	0	0	0.00413768	0	0	0	0	0.000288784	6.01793e-05	0	2.63019e-05	0	8.81731e-05	1.70576e-05	0	0	2.18312e-05	0.000117416	0	0	0	2.09341e-05	9.78665e-05	0	0	0
Veillonella_sp_HOT_917	0.00523865	0	0	7.66597e-05	0	0.00133199	0	0	0.000114127	0	0	0.000118751	0	0	0	0	0	0	0	0	0.00312758	0	3.08128e-05	0	0	0.000459742	0	0	0	0	0	0	0	0	0	0.00414413	0	0	0	0	0	0	0	0	0	6.52443e-05	0	0	0
Haemophilus_Genus_probe_3	0.000684791	0	0	0.000153319	0.000121245	0.000259901	0	0	4.56506e-05	0	3.108e-05	0	0	0	0	0.00035319	0.000220468	9.78953e-05	0	0	0	0	0	0	0	0.000245196	0	0.00366559	0	0	0.00259905	0	0	0	0	0	0	0	0.00901901	0	0.000645786	0	0	0	4.18682e-05	0.000228355	0	0	0
Selenomonas_sputigena	0	0	0	0.000229979	0	3.24876e-05	0	0	0	0	0.00027972	0	0.00070529	0	0	7.84868e-05	0	0	0	0.000325717	2.95055e-05	0	0.00169471	0	0	6.12989e-05	0	0	0.000786291	0	0	0	0	0.00447133	0.000207027	8.81731e-05	0.0053049	0	0	0.000523949	0	0	0	0.000326833	0.000732693	6.52443e-05	0	0.000187025	0
Actinomyces_sp_HOT_172	0.00157502	0	0	2.55532e-05	0.000121245	0.00484065	0	0	4.56506e-05	0	0	0.000118751	3.35852e-05	0	0	0.00011773	0	0	0	0	0	0	0	1.7452e-05	0	0.000429092	0	4.02812e-05	0	0	0.000924108	8.02391e-05	0	2.63019e-05	0	0.00029391	0	0	0	0	8.80618e-05	0	0	0	6.28022e-05	0.0002936	0	0	0
Leptotrichia_sp_HOT_392	3.42395e-05	0	0.00255957	0	0.00227335	0	0	0	2.28253e-05	0	0	0	0.00218304	0	0	0	0	3.26318e-05	0	0	0	0	0	0	0	0.000643639	0	4.02812e-05	0	0	8.66351e-05	0	0	0.000184114	0	2.9391e-05	0.000204691	0	6.9377e-05	0	0.000528371	0	0	0	4.18682e-05	3.26222e-05	0	0	0.00042508
Treponema_sp_HOT_518	0	0	0	0	0	0	0	0	0	0	0	0	0	0	0	0	0	0	0	0	0	0	0	0	0	0	0	0	0	0	5.77567e-05	0	0	0	0	0	0	0	0	0	0	0.00296304	0	0	0	0	0	0	0
Campylobacter_Genus_probe_1	0	0.00023772	0.000414048	2.55532e-05	0.00145494	0	0.000143156	0.000327254	0.000159777	0.000616734	6.21601e-05	0	0.000873216	0.00104387	0.000220838	0.00011773	0.000529124	9.78953e-05	0	0.000125276	0	0.000618379	9.24385e-05	0.00026178	0.000725514	6.12989e-05	3.996e-05	0.000140984	0	0.00122214	0	4.01196e-05	0.000686813	0.000263019	0.000532355	0	0.000119403	0.000190543	0	0	2.93539e-05	0.000271612	0.000157113	0.000190653	0.000481484	0	0	0	0.000455443
Prevotella_loescheii	0	0	0	0	0.00136401	0	0	0	0	0	0.00012432	0	0.00648195	0	0	0	0	0	0	0	0	0	0	0	0	3.06495e-05	0	0	0	0	0	0	0	0	0	0	0	0	0	0	0	0	0	0	0	0	0	0	0
Veillonellaceae_Genus_probe_3	0	4.32217e-05	0	0.000383298	0	0	0.00177513	2.97504e-05	0	4.5684e-05	3.108e-05	0	0	0.000229142	0.00156795	0	2.20468e-05	0.000358949	0	0.00293145	0	0.00013443	0.00890491	0	2.41838e-05	0	3.996e-05	0	0.000135567	0.00028887	5.77567e-05	0	0.000137363	0.000368227	2.95753e-05	2.9391e-05	0.000170576	0	0	0.00017465	0	0	0	2.72361e-05	4.18682e-05	3.26222e-05	3.36508e-05	0.000140269	0.000303628
Fretibacterium_Genus_probe_2	0	0.000194498	0	0.000689937	0	0	0.000143156	8.92512e-05	2.28253e-05	0.000319788	3.108e-05	0.000118751	3.35852e-05	0.000509204	0.00028709	0.00011773	0.000286609	6.52635e-05	0	0.00010022	0	0.000618379	0.000184877	0	0.000459492	0	0.000879121	0.000120843	5.4227e-05	0.0010666	8.66351e-05	0	0.000206044	0	0.000561931	0	1.70576e-05	0.000730414	0	0	0	0.000839527	0	0.00111668	6.28022e-05	0	0.000134603	7.01344e-05	0.000121451
Bacteroidetes[G-3]_Genus_probe	0	0	0	0.000511065	0	0	0.000171787	0.00258828	0.000661934	0	0	0	0	0.000229142	8.83353e-05	3.92434e-05	0.000132281	0	0	0.00112748	2.95055e-05	2.68861e-05	0.000585444	0	0	0	0	4.02812e-05	8.13405e-05	0	2.88784e-05	0	0	0	0	0	3.41151e-05	0	0	8.73248e-05	0	0.000320996	0	5.44722e-05	0.000272143	6.52443e-05	0.000370158	4.67563e-05	0.00124488
Stomatobaculum_sp_HOT_097	0.00160926	0	0	0	0	0.00012995	0	0	0.000205428	0	6.21601e-05	0	0	0	0	0.000784868	2.20468e-05	0	0	0	0	0	0	0	0	0.00190027	0	2.01406e-05	2.71135e-05	0	0.000548689	6.01793e-05	0	0	0	0.000323301	8.52878e-05	0	0.000555016	2.18312e-05	0.00120351	0	0	0	2.09341e-05	0	0	0	0
Peptostreptococcaceae[XI][G-2]_sp_HOT_091	6.84791e-05	0.000151276	0	0.000127766	0	3.24876e-05	0	0.000624758	0.000182603	0.00011421	0	0	0	0	0.000132503	0.000156974	0.000374796	0.000783162	0	0.00097715	8.85165e-05	0	0.00110926	0	0	0	3.996e-05	0.000181265	0.00135567	0	2.88784e-05	0	0.000206044	0.00013151	0.000177452	5.8782e-05	0.000119403	9.52714e-05	0	0.000676767	0	0.00101237	0	0.000108944	0.000439616	3.26222e-05	0	0.00105202	0.000182177
Prevotella_veroralis	0.000513593	0	0	0	0	0.000162438	0	0	2.28253e-05	0	0.0001554	0	0	0	0	0.000196217	0	0	0	0	0.000118022	0	0	0	2.41838e-05	0.000459742	0	0	0	0	8.66351e-05	0	0	0	0.0022773	0.00464378	0	0	0	0	0.000499017	0	0	0	0	0.000880799	0	0	0
Stomatobaculum_longum	0.00472506	2.16109e-05	3.76407e-05	2.55532e-05	0.000575915	6.49751e-05	0	0	0.000524982	0	0.000994561	0	0	0	2.20838e-05	0.00141276	0	0	0.000168952	0.00010022	0.00123923	2.68861e-05	0	0	0	0.000153247	0	0.000443093	0	0	0.00017327	0	0	0.000105208	2.95753e-05	0.00102869	0.000733475	0	0	4.36624e-05	0.000528371	0	0	2.72361e-05	6.28022e-05	0.000717688	0	2.33781e-05	3.03628e-05
Granulicatella_elegans	0.000479354	0	0	0.000102213	0.00024249	0.000519801	0	0	4.56506e-05	2.2842e-05	0	0.000316669	0.000167926	2.54602e-05	0	0	0.000308656	6.52635e-05	0.000281587	0	0	0	0	0	0	0.00055169	0	0.00330306	0	0	0.00207924	0	6.86813e-05	2.63019e-05	2.95753e-05	0.000117564	3.41151e-05	0	0.000416262	0	0.00334635	2.4692e-05	0	0	0.000146539	0.000326222	0	0	0
Fretibacterium_sp_HOT_361	0	0	0	0	0	0	0	0	0	4.5684e-05	0	0	0	0	0	3.92434e-05	0	0.000130527	0	0	0	0	0	0	0	0	0.00915085	0	0	0	0	0	0	0	0.00307583	0	0	0.0108927	0	0	0	0	0	0	0	0	0	0	0
Actinomyces_meyeri	0	0.000345774	3.76407e-05	0.0019676	0	0	5.72623e-05	5.95008e-05	0.000159777	0.000137052	0	0.00221668	6.71704e-05	0.000152761	8.83353e-05	0	0	0.000358949	0	2.50551e-05	8.85165e-05	0	0.000123251	0.00101222	2.41838e-05	0	0	0.000302109	0.000162681	0	0	0.00539608	0	0	0	0	0	0	0	0.000152818	0	0.000567915	0.00168335	0	0	0	0.000471111	0.000233781	3.03628e-05
Prevotella_sp_HOT_376	0	0	0	0	0	6.49751e-05	0.000916197	2.97504e-05	0	0	0	0	0	0.000738346	0.00260589	0	0	0	0	0	0.00059011	0	0	0	0.000145103	0	0.00127872	0	0.00290114	0	0	0	0.000274725	0	0.000207027	0	0	0.000698657	0	0.00445357	0	0.000543223	0	0	0	0	0	0.00296902	9.10885e-05
Lachnoanaerobaculum_saburreum	0.000308156	2.16109e-05	0	0	0.00866903	0.000617264	0	0.00145777	0	0.000137052	6.21601e-05	0	0.000201511	0	0	0.000549407	0	0.000261054	0	0	5.9011e-05	0	0	0	7.25514e-05	9.19484e-05	0	4.02812e-05	0	0	0.000202149	0	0	0.00081536	5.91506e-05	5.8782e-05	0.00194456	0	0	0.000240143	8.80618e-05	0	2.24447e-05	2.72361e-05	0.000921099	0.0002936	0	7.01344e-05	0.000151814
Selenomonas_artemidis	0	0	0	0	0	0	0	2.97504e-05	0	0	0	0	3.35852e-05	0	0	0	0	3.26318e-05	0	0	0	2.68861e-05	0	0	0	0.000214546	0	2.01406e-05	0	0	5.77567e-05	0	0	0.011415	0	0	0.00249041	0	0	0	0	0	0	0	0.00738973	0	3.36508e-05	0	3.03628e-05
Desulfobulbus_Genus_probe	0	0	0	0.00521286	0	0	5.72623e-05	0.000148752	0	6.8526e-05	0	0.00116772	3.35852e-05	0	2.20838e-05	0	2.20468e-05	6.52635e-05	0	0.000275606	0	0	0.00234178	0	2.41838e-05	0	0	0	8.13405e-05	0.00028887	0	2.00598e-05	0	0	0.00390394	0	0	0.000412843	0	0	0	0.000271612	0	2.72361e-05	0.00144445	0	3.36508e-05	4.67563e-05	0
Treponema_sp_HOT_238	3.42395e-05	0	0	0.000613277	3.03113e-05	0	0.00260543	0	0	0	0	0	0	0	0.000839186	0	0	0	0	0.00187913	0	0	0.0012017	0	0	0	0	0	0	0	0.000144392	0	0	0	0	0	0	0	0	0	0	0.00209882	0	0	0	0	0	0	0
Lachnoanaerobaculum_orale	0.00229405	0	0	0.000127766	0.000181868	0.000487314	0	0	2.28253e-05	0	0.00012432	0.000158334	6.71704e-05	0	0	0.000510164	2.20468e-05	0	0	0	0.00265549	0	0	0	0	0.00058234	0	0	0	0	0.000375419	4.01196e-05	0	2.63019e-05	0.000177452	0.000558429	0.000119403	0	0	4.36624e-05	0.000763202	0	2.24447e-05	0	0.000125604	0.000913421	0	0	0
Streptococcus_sobrinus	0	0.000605104	0	0.00728267	0	0.00012995	0	0	0	0.000388314	0	0.000178126	0	0	0	0	0	0.000358949	0	0.00578773	5.9011e-05	0	0.00212609	0	2.41838e-05	0	0	0	2.71135e-05	0	0.00101074	0	0	0	0	0	0	0	0	0	0	0	0	0	0	0	0	0	0
Veillonellaceae[G-1]_sp_HOT_145	0	0	0	0	0	0	0	5.95008e-05	0.00155212	0	0	0	0	0.00155307	0	3.92434e-05	0	0	0	0	0	0	0	0	0.000411125	0	0.00207792	8.05623e-05	2.71135e-05	0	8.66351e-05	0	0.000961538	0	8.87259e-05	0	0	0.000920957	0	4.36624e-05	0	0.00133337	0	0	0	0	0	9.35126e-05	0.00021254
Prevotella_saccharolytica	0	0	0.00105394	0	0	3.24876e-05	2.86311e-05	0.00077351	2.28253e-05	2.2842e-05	3.108e-05	0	0	0	0	0	0	6.52635e-05	0	0	5.9011e-05	0	0	5.2356e-05	0	0.000122598	0	0	0	0	5.77567e-05	0.00094281	0	0.00549711	0	0	0.00358209	0	0	8.73248e-05	8.80618e-05	0	0.000942676	0	0.00236555	6.52443e-05	0	0	0.00042508
Selenomonas_sputigena	3.42395e-05	0	3.76407e-05	5.11065e-05	0	6.49751e-05	0	0	2.28253e-05	0	0	0	3.35852e-05	0	0	0.00035319	0	0	0	0	2.95055e-05	2.68861e-05	0	1.7452e-05	0	3.06495e-05	0	0	0.000596497	0	5.77567e-05	8.02391e-05	0	0.00978432	0.000177452	0.000117564	0.00339446	0	0	0.000414793	5.87078e-05	0	0.000157113	8.17082e-05	0.00113044	3.26222e-05	0	0.000187025	3.03628e-05
Treponema_sp_HOT_490	0	0	0	0	0	0	0	0	0	0	0	0	0	0	0	0	0	0	0	0	0	0	0	0	0	0	0	0	0	0	5.77567e-05	0	0	0	0	0	0	0	0	0	0	0.00654337	0	0	0	0	0	0	0
Prevotella_sp_HOT_292	0	0	3.76407e-05	0	0	3.24876e-05	0	0	0.0140604	0	0	0	0	0	0	3.92434e-05	0.000617311	0	0	0	5.9011e-05	0	0	0	0	0	0	0.000241687	0.000325362	0	0	0	0	0	2.95753e-05	0	0	6.35142e-05	0	0.003362	0	0	0	0	0	0	0	0.000701344	0
Prevotella_sp_HOT_315	0.000102719	0.000108054	0	0.000178873	0	0	0	0	0.000593458	0.00034263	3.108e-05	0	6.71704e-05	0	0	0.00035319	0.00198421	0.000881057	0	0.000626378	0	0	0.000400567	0	2.41838e-05	6.12989e-05	0	0.000563936	0	0	2.88784e-05	0	0	0.000157812	0	5.8782e-05	3.41151e-05	0	0	0	0	0	0	0.000517486	2.09341e-05	9.78665e-05	0	0	0.00100197
Prevotella_sp_HOT_317	0	2.16109e-05	3.76407e-05	0	0	0	0	0	0.000114127	0.000296946	6.21601e-05	0	0	2.54602e-05	0	0	0	0.000326318	0	0	5.9011e-05	0	0	0.00146597	0	0	0	0	0	0	0	0.0132595	0	0	0	0	0.000682303	0	0	0	0	0	0.00118957	0	0.000753627	0.000260977	0	0	0
Actinomyces_israelii	0	4.32217e-05	0.000150563	0.00242756	0	0	0.000171787	0.000119002	0.000251078	9.1368e-05	0	0.00118751	0.000100756	0.000458283	8.83353e-05	0.000156974	0.000639358	0.000195791	0	0.00010022	0	0.000241975	0.000184877	0.000209424	0.000145103	0	0	0.000402812	0.000135567	0.00031109	0	0.000461375	0.000309066	7.89058e-05	0.000295753	0	0.000852878	0	0	0.00017465	0	9.87679e-05	0.000471338	2.72361e-05	0.000439616	3.26222e-05	0	9.35126e-05	0
Oribacterium_sp_HOT_078	0	0	3.76407e-05	0.000434405	0	3.24876e-05	0	2.97504e-05	6.8476e-05	0.000182736	0.0003108	3.95836e-05	0	0.000330983	0	0.000156974	0	0.000163159	0.00087292	0	0	0	0	0.000226876	0	3.06495e-05	0	0	0.000189794	0	0	0.00120359	0	0	0.000266178	2.9391e-05	0.0040597	0.000127028	0	0.000283806	0	0	0.000830453	0	0.00311918	0	0	7.01344e-05	6.07257e-05
Selenomonas_dianae	3.42395e-05	0	0.000150563	0	0.000272802	6.49751e-05	0	2.97504e-05	0.000251078	2.2842e-05	3.108e-05	0	0.000134341	0	0	0	0.00235901	0	0	0	2.95055e-05	0	0	0	0	6.12989e-05	0	0.00155082	0	0	5.77567e-05	6.01793e-05	0	0.00239348	2.95753e-05	0	0.00354797	0	0	0.00017465	2.93539e-05	0	0.000134668	5.44722e-05	0.00209341	3.26222e-05	0	2.33781e-05	6.07257e-05
Parvimonas_sp_HOT_110	0	0	0	0	0.0018793	0	0	0	0	0	0	1.97918e-05	0.0147103	0	0	0	0	0	0	0	0	0	0	0	0	0	0	0	0	0	0	0	0	0	2.95753e-05	0	0	0	0	0	0.000293539	0	0	0	0	0	0	0	3.03628e-05
Corynebacterium_durum	0.000136958	0	0.000941017	0	0.000666849	0.000162438	0.00103072	0.000119002	0	0	0	0.00471045	0.00127624	0	0	3.92434e-05	0	3.26318e-05	0	0	5.9011e-05	0	6.16257e-05	0	4.83676e-05	0	0	0	0	0	0.000721959	0	0.000103022	2.63019e-05	0	2.9391e-05	8.52878e-05	0	0	0	2.93539e-05	0	0	0	0	0	0	0	3.03628e-05
Veillonellaceae[G-1]_sp_HOT_135	0	2.16109e-05	0	0	0	0	0	2.97504e-05	0	6.8526e-05	0	0	0	0.000534664	0	0.00011773	0.000176375	0.000391581	0	0.000876929	2.95055e-05	0	0.00209527	0	0.000145103	0	0.00211788	0.000100703	5.4227e-05	0	0	0	0.000103022	0	8.87259e-05	0	0	0.00114326	0	0.00017465	0	0.000345688	0	0.000544722	0	9.78665e-05	0.000504762	0.000163647	0.000121451
Butyrivibrio_sp_HOT_080	0	0	0.000865736	0.000178873	0	3.24876e-05	0.00217597	0	0	2.2842e-05	0	0	0	2.54602e-05	0.00196546	7.84868e-05	0	0.000195791	0	0.00127781	0	0.000161316	0.000308128	0	0	0	0	0	8.13405e-05	0	0	0	0	0	0	5.8782e-05	0	0	0	0.000458455	0	0	0	0.000217889	0	3.26222e-05	0.000605714	0.000140269	0
Capnocytophaga_sp_HOT_326	0	0	0.000602251	0	0.0010609	6.49751e-05	0	5.95008e-05	0	0.000251262	0.00018648	7.91672e-05	0.000671704	0	2.20838e-05	0.000156974	0	0.000130527	2.81587e-05	0	5.9011e-05	0.0032801	0	1.7452e-05	0	0	0	0	0	0	8.66351e-05	0	0	0.000447133	0	0	5.11727e-05	0	0	0	0.000205477	0	0.00130179	0	0.000711759	0	0	0	0.000242903
Abiotrophia_defectiva	0	4.32217e-05	0	0	0.00239459	0	0	0	0	0	0	0	0.00218304	0	0	3.92434e-05	2.20468e-05	0.000195791	0.000337904	0	0	0	0	1.7452e-05	0	0.000214546	0	0	0	0	5.77567e-05	0	0	5.26039e-05	0	0	0.000119403	0	0.00464826	0	0.000733848	0	0	0	4.18682e-05	3.26222e-05	0	0	3.03628e-05
Neisseria_flavescens	0	0	0	0	0	3.24876e-05	0	2.97504e-05	0	0	0	0	0	0	0	0	0	0	0	0	0	2.68861e-05	0	1.7452e-05	2.41838e-05	0.000214546	3.996e-05	2.01406e-05	0	0	0	0	0	0	0	0	3.41151e-05	0	0	0	0.00234831	0	0	0	4.18682e-05	0.000163111	0	0	0
TM7[G-2]_sp_HOT_350	0	0	0	0.000127766	0	0	0	0	0	0	0	0	0	0	0	0	0	0	0	0	0	0	6.16257e-05	0.00897033	0	0	0	0	0	0	5.77567e-05	2.00598e-05	0	0.00197265	0	0	0.000324094	0	0	0	0	0	0.00193024	0	0.00328665	6.52443e-05	0	0	0
Cardiobacterium_Genus_probe	6.84791e-05	0	0.0010163	0	0.00121245	0	2.86311e-05	8.92512e-05	0	0.000251262	0.0003108	0	0.00251889	0	0	0.00011773	0	0.000195791	0	0	8.85165e-05	0	0	0.000139616	0	3.06495e-05	0	0	0	0	0.000115513	2.00598e-05	0	5.26039e-05	0	0	0	0	0	0	8.80618e-05	0	0.000224447	0	2.09341e-05	0	0	2.33781e-05	0.000971611
Prevotella_micans	0	0.000108054	0.00195732	0	0	3.24876e-05	0	0	0.00385748	0.000251262	0	0	0	7.63806e-05	0.000949605	0.00011773	0	0.000620003	0	0	0	0	0	0	0	0	0	0.000120843	0	0	0	0	0	0	2.95753e-05	0	0	0	0	0	0	0	0	0	0	3.26222e-05	0	0	0
Treponema_sp_HOT_239	0	0	0	0	0	0	0	0	0	0	0	0	0	0	0	0	0	0	0	0	0	0	0	0	0	0	0	0	0	0	8.66351e-05	0	0	0	0	0	0	0	0	0	0	0.00649399	0	0	0	0	0	0	0
Peptococcus_sp_HOT_167	0	0	0.000451688	5.11065e-05	0	3.24876e-05	0.000773041	0.000565257	9.13013e-05	6.8526e-05	0.00037296	9.8959e-05	0	0.000356443	0.000618347	0.00011773	0	0.000163159	0	0	0	0	0	0.00069808	0.000628779	0	0	0	0	0	0	0.00180538	0.000618132	0	0.000207027	0	0	0.000127028	0	0	5.87078e-05	0	0.000628451	0	0	0	0	0	0.000273266
Capnocytophaga_Genus_probe_3	0	4.32217e-05	0.000828095	0.000102213	0.00239459	6.49751e-05	0	0	9.13013e-05	4.5684e-05	3.108e-05	0	0.00194794	0.000127301	0	0.000156974	0	0.000195791	2.81587e-05	0	5.9011e-05	0.000322633	3.08128e-05	3.4904e-05	0	6.12989e-05	0	0.000161125	0	0	0	0.000421255	0	0.00013151	2.95753e-05	0	1.70576e-05	0	0	0	0.000117416	0	0.000448893	0	0	3.26222e-05	0	4.67563e-05	9.10885e-05
Selenomonas_sputigena	0	0	0	0	0	0	0	0	0	0	3.108e-05	0	0.000100756	0	0	0	0	0.000130527	0	0	2.95055e-05	0	3.08128e-05	0	0	0	0	0	0.00138279	0	0	0	0	0	0	2.9391e-05	0	0	0	0.00211763	5.87078e-05	0	0	2.72361e-05	0	0	0	0.000911748	3.03628e-05
Stomatobaculum_sp_HOT_373	0	0	0	0.000255532	0	0	0.00025768	8.92512e-05	0	0	0	0	0	0	0.000353341	3.92434e-05	0	0	0	0.000851874	0	0.000349519	0.00295803	0	0	0	0.00031968	0	0	0.000733284	0	0	0	0	0.000739382	0	1.70576e-05	0.000730414	0	0	0	0	0	0	0.000188407	3.26222e-05	0	0	0
Aggregatibacter_paraphrophilus	0	0	0	0	0	0	0	0	0	0	0	0	0	0	2.20838e-05	0	0	0	0	0	0	0	0	0	2.41838e-05	0	0	0	0	0	0.000317662	0	0	0	0	0	0	0	0.00173442	0	8.80618e-05	0	2.24447e-05	0	0	0.000260977	0	0	0
SR1[G-1]_sp_HOT_345	0	0	0.000225844	0	0	0	0.000658516	0	0	0	0	0	0.000436608	0	0.00223047	0	0	0	0	0	0	0	0	0	0	0.00159377	0	8.05623e-05	0	0	2.88784e-05	0	0	5.26039e-05	5.91506e-05	2.9391e-05	0.000119403	0	0	0	0	0	2.24447e-05	2.72361e-05	0.00223995	3.26222e-05	0	0	6.07257e-05
Selenomonas_sp_HOT_146	0	0	0.000941017	0.000102213	0	6.49751e-05	5.72623e-05	2.97504e-05	0	4.5684e-05	0	0	3.35852e-05	0	0	0	0	0.000195791	0	0	0.000147527	0	9.24385e-05	0	0	0	0	0	0	0	5.77567e-05	4.01196e-05	0	0	0	0	0	0	0	0.000109156	0	0	4.48893e-05	8.17082e-05	0	0	0	0	0.00124488
Fusobacterium_sp_HOT_204	0	0.000324163	0.000188203	0.000485511	0.000151556	0	0.000114525	2.97504e-05	0.000228253	0.000388314	3.108e-05	0.000593754	0.000201511	0.000178221	0.000132503	3.92434e-05	0.000198421	0.000228422	0	2.50551e-05	2.95055e-05	2.68861e-05	3.08128e-05	0.000575916	9.67352e-05	0	3.996e-05	0.00036253	0.000135567	2.22207e-05	0	0.000280837	0.000652473	0.00013151	8.87259e-05	0	0.000136461	0	6.9377e-05	0.000130987	0	0.000172844	0.000426449	0.000245125	0.000167473	6.52443e-05	0.000100952	0.000233781	0.000121451
Streptococcus_mutans	3.42395e-05	0.000151276	0	0.00127766	0	0.000357363	0	5.95008e-05	2.28253e-05	0.000433998	6.21601e-05	0.000118751	0	0	0	0	0	0.000326318	0	7.51654e-05	0.000177033	0	9.24385e-05	1.7452e-05	0	0	0	0	0.000108454	0	0.000375419	0	0	0	0	0	0	0	0.000485639	0	0	0	0	0	0	0	0	2.33781e-05	0
Leptotrichia_sp_HOT_219	6.84791e-05	0	0	0	0.000909339	0	0	0	0	0	0.00027972	0	0.00584383	0	0	0	0	3.26318e-05	0	0	0	0	0	0	0	9.19484e-05	0	0	0	0	8.66351e-05	0	0	0.000263019	0	2.9391e-05	0	0	0	0	0.000322893	0	0	0	4.18682e-05	0	0	0	0.000273266
Prevotella_sp_HOT_301	3.42395e-05	4.32217e-05	0	0.000153319	0	0	0.000715779	0	0	9.1368e-05	0	3.95836e-05	0.000134341	0	0.000397509	7.84868e-05	0	0.000228422	0	0	2.95055e-05	0	0	0	0	6.12989e-05	0	0	0.000216908	0	0	0	0	0.00144661	0.000147876	8.81731e-05	0.000904051	9.52714e-05	0	0.000895079	0	0	0	2.72361e-05	0.000690825	0.000130489	0	0.00037405	6.07257e-05
Bergeyella_sp_HOT_907	0	0	0	0	0.00354642	0	0	2.97504e-05	0	0	0	0	0.00214945	0	0	0.00011773	0	3.26318e-05	0	0	0	0	0	0	0	9.19484e-05	0	0	0	0	2.88784e-05	0	0	0.000999474	0	0	0.000119403	0	0	0	2.93539e-05	0	0	0	2.09341e-05	0	0	0	0.00042508
Leptotrichia_sp_HOT_879	0	0	0.00210788	0	0.000333424	0	0	0	0	0	0	0	0.000134341	0	0	0.00113806	0	3.26318e-05	0	0	0	0	0	0	0	6.12989e-05	0	0	0	0	0	0	0	5.26039e-05	2.95753e-05	2.9391e-05	5.11727e-05	0	6.9377e-05	0	0.000352247	0	2.24447e-05	0	0.00010467	0	0	0	0.000151814
Veillonella_sp_HOT_780	0.00154078	0	0	0.000255532	0	0.000779702	0	0	0.000182603	0	0	0.000851047	3.35852e-05	2.54602e-05	0	3.92434e-05	0.000286609	0	0	0	0	0	9.24385e-05	0	0	0.000950133	0	0.00451149	0	0	0.000144392	0	0.000103022	0	0	0.000205737	1.70576e-05	0	0	0	0.00132093	0	2.24447e-05	0	0	0	0	0	0.000182177
Bacteroides_heparinolyticus	0	0	0	0	0	0	0	0	0	0	0	0	0	0	0	0.00137352	0	9.78953e-05	0	0	0	0	0	0	0	0	0.00659341	0	0	0	0	0	0	0	0.00192239	0	0	0.00387437	0	0	0	0	0	0	0	0	0	0	0
Centipeda_periodontii	0	0	0.000376407	0	0.000333424	0	0	0	0	2.2842e-05	3.108e-05	0	0.00134341	0.000458283	0	0	0.000110234	6.52635e-05	0	0	0	0	0	1.7452e-05	0.000386941	0	0	4.02812e-05	2.71135e-05	0	2.88784e-05	0	0.000103022	0	2.95753e-05	0	8.52878e-05	0	0	2.18312e-05	0	0	0	2.72361e-05	2.09341e-05	6.52443e-05	0	0	0.00042508
Peptostreptococcaceae[XI][G-6][Eubacterium]_nodatum	0	0.000453828	0	0	0	0	0	0.000684259	0	0.00022842	6.21601e-05	0	0	0	0	0.00035319	0	0.000424213	0	0	0	0.000241975	0	0	0	0	0.00183816	0	0	0.000399973	5.77567e-05	0	0	0	0.000473205	0	0	0.00101623	0	0	0	0.000395071	0	0	0	0	0	0	0.000182177
Prevotella_fusca	0	0	0	0	0	0	0	0	0	0	0	0	0	0	0	0	0	0	0	0	0	0	0	0	0	0	0	0	0	0	0.00554465	0	0	0	0	0	0	0	0	0	0	0	0	0	0	0	0	0	3.03628e-05
Ruminococcaceae[G-2]_sp_HOT_085	0.000684791	0	0	0	0.000424358	0	2.86311e-05	0	0	0	3.108e-05	0	0.000503778	0	0	0.000392434	0	0	0	0	0.00156379	0	0	0	0	0.000183897	0	0	0	0	0.000404297	2.00598e-05	0	0	2.95753e-05	0.000176346	1.70576e-05	0	0	0.000305637	0.000176124	0	0	0	0	0.000424088	0	0	0
Bacteroidetes[G-7]_sp_HOT_911	0.000136958	0	0	0	0	0	0.000200418	0	0.000547808	0	0	0	0	0	0	0	0.000286609	0	0	0.0034075	0	0	0.0024034	0	0	0	0	0.000644499	0	0	0	0	0	0	0	5.8782e-05	0	0	0	0	0	0	0	0.000408541	0	0	0	0	0.000576894
Veillonellaceae[G-1]_sp_HOT_129	0	0	0	0.000255532	0	0	0	0	0	0	0	0	0	0	0	0	0	0.000130527	0	0.00010022	0	0	0.000924385	0	0	0	3.996e-05	0	5.4227e-05	0	0	0	0	0.000184114	0	0	0.00187633	0	0	0.000654936	0	0	2.24447e-05	5.44722e-05	0.00542193	6.52443e-05	6.73015e-05	0.000116891	3.03628e-05
Lachnospiraceae[G-3]_sp_HOT_100	0	0	0.00112922	0	0.00400109	6.49751e-05	0	0.000119002	0	2.2842e-05	0	0	0.000537364	0	0	0	2.20468e-05	0	0	0	2.95055e-05	0	0	0	0	3.06495e-05	0	0	0	0	0	0.00124371	0	0.00013151	0	2.9391e-05	0.000238806	0	0	0	2.93539e-05	0	0.000269336	0	0.000209341	0	0	0	3.03628e-05
Syntrophomonadaceae[VIII][G-1]_sp_HOT_435	0	0	0	0	0	0	0	0	0	0	0	0	0	0	0	7.84868e-05	0	0	0	0	0	0	0	0	0	0	0.00523477	0	0	0	0	0	0	0	0.000295753	0	0	0.00698657	0	0	0	0	0	0	0	0	0	0	0
TM7[G-1]_sp_HOT_348	0	0	0.000451688	0	0	6.49751e-05	0	0	0	0	0	0	0	0	0	0.00023546	0	0	0	0	2.95055e-05	0	0	0	0	0.000275845	0	0	0	0	0.000288784	2.00598e-05	0	0.00289321	0	0	0.000648188	0	0	0	0	0	2.24447e-05	0	0.000167473	0.000130489	0	0	0
Prevotella_intermedia	0	0	0	0	0	0.000454826	0	0	0	0	0	0	0	0.00402271	0	0	0	0	0	0	0	0	0	0	0.00565901	0	0	0	0	0	0	0	0.00161401	0	0	0	1.70576e-05	0	0	0	0	0	0	0	0	0	0	0	0
Olsenella_uli	0	0	0	0	0	0	0	0	0	0	0	0	0	0	0	0	0	0	0	0.000200441	0	0	0.00483762	0	0	0	3.996e-05	0	0.000786291	0	0	0	0	0	0	0	6.82303e-05	3.17571e-05	0	0.000807754	0	2.4692e-05	0	0	0.000900165	0	3.36508e-05	0.000514319	0
Fretibacterium_sp_HOT_358	0	0	0	0	0	0	0	0	0	0	0	0	0	0.000789266	0	0.00023546	0.000176375	0	0	0	0	0	0	0	0.000677146	0	0.000839161	0.000140984	0	0	0	0	0.000583791	0	0.00369691	0	0	0.00158786	0	0	0	0	0	0	0	0	0	0	0
Veillonella_denticariosi	0.000102719	0	0	0	0	9.74627e-05	0	0	0	0	0.000590521	0	0	0	0	0	0	0	0	0	8.85165e-05	0	0	0	0	0.00153247	0	0	0	0	0	0	0	2.63019e-05	0	0	1.70576e-05	0	0	0	0	0	0	0	4.18682e-05	0.00123964	0	0	0
Prevotella_marshii	0.000102719	0	0	0.000204426	0	0	0	0	0.000228253	0	0	0	0.000604534	0	0	0	2.20468e-05	0	0	0.000275606	0	0	0.000770321	0	0	0	0	0.000100703	0	0	0	0	0	0.000315623	0	8.81731e-05	0.000886994	0	0	0	0	0	0	0.000272361	0.00186313	0	0	0	6.07257e-05
Prevotella_sp_HOT_317	6.84791e-05	0	0	0	0	0	0.00123114	0	2.28253e-05	0	6.21601e-05	0	0	0	0.00234089	0.00011773	0	0.000163159	0	0	0	0	3.08128e-05	0	0	0	0	0	0	0	0	0	0	0	2.95753e-05	0	0	0	0	0	2.93539e-05	0	0	2.72361e-05	0	0	0	4.67563e-05	0.00145742
Scardovia_wiggsiae	0.000136958	0	0	0.00242756	0	0	0	2.97504e-05	0	0	3.108e-05	0	0	0	0	0	0	0	0.000140794	0.000225496	5.9011e-05	0	0.000338941	0	0	0	0	2.01406e-05	0.000189794	0	0	0	0	0	2.95753e-05	0	0	0	0	0	0	0	0	0	0	6.52443e-05	0	2.33781e-05	0
SR1[G-1]_sp_HOT_874	0	0	0.000150563	0	0.00260677	0	0	0	0	0	0	0	0.000973971	0	0	0	0	0	0	0	0	0	0	6.9808e-05	0	0.000275845	0	0	0	0	0	0.000200598	0	0.000394529	0	0	6.82303e-05	0	0	0	8.80618e-05	2.4692e-05	0.000897787	0	0.00010467	6.52443e-05	0	0	0
Actinomyces_graevenitzii	0.00071903	0	0	0	0	0.00012995	0	0	6.8476e-05	0	0	0.000118751	0	0	0	0	0	0	0	0	0.000118022	0	0	0	0	6.12989e-05	0	6.04217e-05	0	0	0.000115513	2.00598e-05	0	7.89058e-05	0	0.000323301	0	0	0	0	0.000117416	0	0	0	0	0.000163111	0	0	0
Peptostreptococcaceae[XI][G-8]_sp_HOT_382	0	0	0	0	0	0	0	0	0	0	0	0	0	0	0	3.92434e-05	0	0	0	0	0	0	0	0	0	0	0.00047952	0	0	0	0	0	0	0	5.91506e-05	0	0	0.00123853	0	0	0	0	0	0	0	0	0	0	0
Lachnospiraceae[G-10]_sp_HOT_094	0	0	0	0	0	0	0	0	0	0	0	0	0	0	0	0	0	0	0	0	0	0.00126364	0	0	0	0	0.00147852	0	0	0.00195543	0	0	0	0	0.000295753	0	0	0.00225476	0	0	0	0	0	0	0	0	0	0	0
Mycoplasma_Genus_probe	3.42395e-05	0.000108054	0	0.000153319	0	6.49751e-05	0	5.95008e-05	0.000136952	2.2842e-05	0	0	0	0.000178221	0	0.000392434	4.40937e-05	0.000130527	0	0.000375827	5.9011e-05	0	0.000493005	0	0.000145103	0	0.00015984	4.02812e-05	0.000189794	2.22207e-05	0	0	0.000103022	0	0.000118301	0	1.70576e-05	9.52714e-05	0	0.000349299	0	0	0	0.000108944	0.000586154	0	6.73015e-05	0.000607832	0.000303628
Oribacterium_parvum	0	0	0	0	0	0	0	0	0	0	0.00021756	0	0	0	0	0	0	0	0	0	0	0	0	0	0	0.00199222	0	0	0	0	2.88784e-05	0.000100299	0	5.26039e-05	0	0	0	0	0	0	0.000645786	0	0	0	0	0	0	0	0
Johnsonella_Genus_probe	0	0	3.76407e-05	0.00150764	0	0	5.72623e-05	0.000119002	0.000114127	0	3.108e-05	0.000296877	6.71704e-05	0.000101841	6.62515e-05	0.00011773	0	0	0	0	0	0.00013443	0	0	0	0	0	0	0	0.000266649	2.88784e-05	0	6.86813e-05	0	2.95753e-05	0	0	3.17571e-05	0	0	2.93539e-05	9.87679e-05	0	0	0	0	0	0	3.03628e-05
Lachnospiraceae[G-3]_sp_HOT_100	0	0	0	0	0.00330393	6.49751e-05	2.86311e-05	0	0	0	3.108e-05	0	0.00211587	0	0	7.84868e-05	0	0	0	0	0	0	0	0	0	9.19484e-05	0	0	0	0	2.88784e-05	0	0	0.00013151	0	0	0.000545842	0	0	0	2.93539e-05	0	0	0	0.000167473	0	0	0	0
Neisseria_bacilliformis	6.84791e-05	0	0	0	0.000272802	0	5.72623e-05	0	0.000114127	2.2842e-05	0	0	0.000302267	0	0	0.000156974	2.20468e-05	0.000587372	8.44761e-05	0	8.85165e-05	8.06582e-05	0	0.000279232	2.41838e-05	0	0	4.02812e-05	0	0	0	0.000722152	0	2.63019e-05	0	2.9391e-05	0	0	6.9377e-05	0	8.80618e-05	0	0.00208735	0	0	9.78665e-05	0	2.33781e-05	3.03628e-05
Prevotella_buccae	0	0	0	2.55532e-05	0	0	8.58934e-05	0	0.00191733	0	0	0	0	0	0	0	0	0.000456845	0	2.50551e-05	2.95055e-05	0	0.000493005	0	0	0	0	0.000181265	0.000244021	0	0	0	0	0	2.95753e-05	2.9391e-05	0.000307036	0	0	0.000109156	2.93539e-05	0	2.24447e-05	2.72361e-05	0.000188407	0	0	9.35126e-05	6.07257e-05
Erysipelothrichaceae[G-1]_sp_HOT_905	0	0	0	0.000204426	0	0	0	0	0	0	3.108e-05	0	0	0	2.20838e-05	7.84868e-05	2.20468e-05	0	0	5.01102e-05	5.9011e-05	0	0.00043138	0	0	0	0.000519481	6.04217e-05	0.000244021	0	0	0	0	0	0	2.9391e-05	0.000119403	0.000539871	0	0.000283806	2.93539e-05	0	0	2.72361e-05	0.00167473	0	0	0.00037405	3.03628e-05
Capnocytophaga_sp_HOT_902	0	0	0.000790454	0	0.00203086	0	0	0	0	2.2842e-05	0	0	0.00174643	0	0	0	0	0	0	0	0	2.68861e-05	0	0	0	3.06495e-05	0	0	0	0	0	0	0	7.89058e-05	0	0	0	0	0	0	0.000117416	0	0	0	0	6.52443e-05	0	0	9.10885e-05
Prevotella_micans	0	0.000302552	0	0.000229979	0	0	0	0	0	0.00057105	0	0	0	0	0	0	0	0.000717899	0	0.00117759	5.9011e-05	0	0.00305047	0	0	0	0	0	0	0	0	0	0	0	0	0	0	0	0	0.000130987	0	0	0	0	0	0	0	7.01344e-05	0.00115379
Prevotella_sp_HOT_305	0.000992947	0	0	0	0	0.00139697	0	0	0	0	0.00034188	0	0	0	0	0	0	0	0	0	0.000885165	0	0	0	0	0.000950133	0	0	0	0	8.66351e-05	0	0	0	0	0.0016459	0	0	0	0	2.93539e-05	0	0	0	2.09341e-05	3.26222e-05	0	0	0
Atopobium_parvulum	0.000102719	0	3.76407e-05	0.000485511	0	0.000259901	0	0	9.13013e-05	0	3.108e-05	0	6.71704e-05	0	0	0.000431677	0	3.26318e-05	0	0	0.000354066	0	6.16257e-05	0.000157068	0	3.06495e-05	0	0	0.000813405	0	8.66351e-05	8.02391e-05	3.43407e-05	0	0.000147876	0.000382083	0	0	0	8.73248e-05	0.000117416	0	2.24447e-05	0	0	0.000130489	0	7.01344e-05	0
Dialister_Genus_probe_1	0	0	0	0	0	3.24876e-05	0	0	0	0	0	0	0	5.09204e-05	4.41677e-05	0	0	3.26318e-05	0	0.000350772	0	2.68861e-05	0.00021569	1.7452e-05	0	0	0	6.04217e-05	0.000704951	0	0	0	0	0	0	8.81731e-05	0	0	0	0.000589442	0	0	4.48893e-05	8.17082e-05	0	0	0.000942222	0.000771479	0.000182177
Mogibacterium_Genus_probe	6.84791e-05	2.16109e-05	0	0.000127766	3.03113e-05	6.49751e-05	0	0	2.28253e-05	0	0.0001554	0	3.35852e-05	7.63806e-05	0	0.000431677	0	6.52635e-05	0	0	0.000619615	0	6.16257e-05	0	2.41838e-05	0.000337144	0.00027972	2.01406e-05	5.4227e-05	2.22207e-05	8.66351e-05	2.00598e-05	6.86813e-05	0	2.95753e-05	0.00029391	0.000153518	0.000158786	0	4.36624e-05	0.000205477	4.93839e-05	0	5.44722e-05	0	6.52443e-05	0.000134603	0	0
Anaerolineae[G-1]_sp_HOT_439	0	0	0	0	0	0	0	0.000416506	0	0	0	0	0	5.09204e-05	0	0	0	0	0	0	0	0	0	0	0.000362757	0	0.00011988	0	0	0	2.88784e-05	0	0.000274725	0	0.000147876	0	0	9.52714e-05	0	0	0	0.00111114	0	0	0.00010467	0	0	0	0
Slackia_exigua	0	0	0	0	0	0	0	0	0	0	0	0	0	5.09204e-05	2.20838e-05	0	0	0	0	7.51654e-05	2.95055e-05	0	9.24385e-05	1.7452e-05	4.83676e-05	0	0	4.02812e-05	0.000244021	0	5.77567e-05	0	0	5.26039e-05	0	5.8782e-05	0.000460554	6.35142e-05	0	0.000349299	0	0.000320996	0.00033667	0.000680902	0.000334945	0	0.000100952	0.000420807	0.000182177
Peptostreptococcaceae[XI][G-1][Eubacterium]_sulci	0	0	0	0	0	0	0	0	0	0	3.108e-05	0	0	0	0	0.000863355	0	0	0	0	0	0	0	0	0	0.000521041	0	0	5.4227e-05	0	8.66351e-05	0	0	2.63019e-05	0	0	0	0	0	0	0.000176124	0	2.24447e-05	0	0.00010467	0.000130489	0	0	0
Porphyromonas_uenonis	0	0	0	0	0	0	8.58934e-05	2.97504e-05	2.28253e-05	2.2842e-05	0	0	0	0	0	0	0	0	0	0	0	0	0	0	0	3.06495e-05	0	2.01406e-05	0	0	0	0	0	0	0	0	0.000835821	0	0	0	0	0	0	0	0.00240742	0	0	0	0
Treponema_socranskii_subsp_socranskii	0	0	0	0	0	0	0	0	0	0	0	0	0	0	0	0	0	0	0	0	0	5.37721e-05	0	0	0	0	0.0011988	0	0	0.000111104	0	0	0	0.000105208	0.000295753	0	0.000221748	0.0013338	0	0	0	0	0	0.001961	0.000188407	0	0	0	0
Tannerella_sp_HOT_916	0	0	0	0	0	0	0	0	0	0	0	0	6.71704e-05	0	0	0	0	0	0	0	0	0	0.00021569	0	0	0	0	0	0	0	0	0	0	0	0	0	3.41151e-05	9.52714e-05	0	0	0	0	0	0	0.0055266	0	0	0	0
Selenomonas_flueggei	0	0	0	0	0.000606226	0	0	0	0.000296729	2.2842e-05	0	0	0.000738875	0.000229142	2.20838e-05	0.00011773	0.000925967	3.26318e-05	0	0	0	0	0	0	0.000241838	0	0	0.000785483	0	0	0	0	0	0	0	0	0	0	0	0	0	0	0	0	0	0	0	0	0.000242903
Selenomonas_sp_HOT_137	0	0	0	0	0.000424358	9.74627e-05	0	0	0	0	0	0	6.71704e-05	0	0	0	0	3.26318e-05	0	0	0	0	0	0.000191972	0	0	0	0	0	0	0	0.000481435	0	0	0	0.000117564	0	0	0	0	0	0	0.00491538	0.000653666	0	0	0	0	0
Prevotella_intermedia	0	6.48326e-05	0	0	0	0	0	0	0	4.5684e-05	0	0	0	0.000152761	0	0.000824111	0.000198421	3.26318e-05	0	5.01102e-05	0	0	9.24385e-05	0	9.67352e-05	0	0.00207792	0	0	0	0	0	0	0	0.00189282	0	0	0.0017784	0	0	0	0	0	8.17082e-05	0	0	0.000269206	0	0
Veillonella_parvula	0	0	0	7.66597e-05	0	0.000779702	0	0.000178502	0	2.2842e-05	0	0	0	0	0	0	0	0.000163159	0	2.50551e-05	0	0	0	0	0.000991536	0.000245196	0	0	0	0	0	0	3.43407e-05	0.000236718	0	0.000146955	0.000153518	0	0	0	0.000176124	0	0	5.44722e-05	0.000607088	0.000130489	0	0	0
Peptostreptococcus_Genus_probe	0	0	0.000225844	0	0	3.24876e-05	0	0	0	0	0.00018648	0	0	0	0	0.00023546	0	0	0	0	0	0	0	0	0	9.19484e-05	3.996e-05	0	0	0	0	0	0	0.000578643	0.000236602	0	0.000784648	3.17571e-05	0	0	5.87078e-05	0	0	5.44722e-05	0.000586154	3.26222e-05	0	0	0
Corynebacterium_Genus_probe	0	0	0.00056461	0	0.000363736	6.49751e-05	0.000171787	8.92512e-05	0	0	0	0.000316669	0.000570949	5.09204e-05	0	7.84868e-05	0	6.52635e-05	2.81587e-05	0	5.9011e-05	0	0	3.4904e-05	0	0	0	2.01406e-05	0	0	0.000144392	0	3.43407e-05	0.000657549	0	8.81731e-05	0.000170576	0	0	0	0	0	0.000291781	0	0.000125604	9.78665e-05	0	0	0.00021254
Bergeyella_sp_HOT_900	3.42395e-05	0	0.00214552	0	0	3.24876e-05	0	0	2.28253e-05	6.8526e-05	0	0	0	0	0	0	0	9.78953e-05	0	0	0	0	0	0	0	6.12989e-05	0	0	0	0	8.66351e-05	0	0	0	0	0	5.11727e-05	0	0	0	0	0	0	0	6.28022e-05	0	0	0	0.000182177
Leptotrichia_sp_HOT_223	0	4.32217e-05	0.000338766	2.55532e-05	0.000121245	0	0	0.000238003	0	0.000137052	0.0003108	7.91672e-05	6.71704e-05	0	0	0.000941841	0	0	0	0	5.9011e-05	0	0	0.000383944	0	0	0	0	0	0	2.88784e-05	6.01793e-05	0	2.63019e-05	5.91506e-05	5.8782e-05	6.82303e-05	0	0	2.18312e-05	0.000117416	0	8.97787e-05	2.72361e-05	2.09341e-05	0	0	2.33781e-05	0
Treponema_sp_HOT_236	0	0	0	0	0	0	5.72623e-05	2.97504e-05	0	0	0	0	0	0	4.41677e-05	0.000313947	0	0	0	0.00107737	0	0	0.00218771	0	0	0	0.000719281	0	0	0	0	0	0	0	0.000384479	0	0	0.000476357	0	0	0	0	0	0	0	3.26222e-05	0	0	0
Dialister_sp_HOT_119	0	0	0	0.000127766	0	0	0	0	0	0	0	0	0	0	0	0	0	0	0	0	0	0	0.00021569	0	0	0	0	0	0	0	0	0	0	0	0	0	0	0	0	0	8.80618e-05	0	0	0	0	0.000326222	0	0	0.000394717
Campylobacter_curvus	0	0	0	0	0	0	0	0	0	0	6.21601e-05	0	0	0	0	0	0	0.000130527	0	0	0	0	0	0	0	3.06495e-05	0	0	0	0	0	0	0	0.00426092	0	0	0.000204691	0	0	2.18312e-05	0	0	0	0	0.00133978	0	0	0	0.000121451
Veillonellaceae[G-1]_sp_HOT_155	0	0	0	0	0	0	0	0	0	0	6.21601e-05	0	0	0	0	0.000156974	0	3.26318e-05	0	0	0	0	0	0	0	6.12989e-05	0	0	2.71135e-05	0	0	0	0	0.00102578	0.000236602	0	0.00189339	0	0	0.000305637	2.93539e-05	0	0	0	0.000732693	6.52443e-05	0	4.67563e-05	0.000151814
Peptostreptococcaceae[XI][G-6][Eubacterium]_nodatum	0	0	0	0.00245311	0	9.74627e-05	0.000229049	0	0	0	3.108e-05	0.000277085	0	0	0.00110419	0	0	0	0	0.000125276	0	0	0.00021569	0	9.67352e-05	0	0	0	0	0	0	0	6.86813e-05	0	0	0	0	0	0	0	0	0	0	0	0	3.26222e-05	0	0	0
Selenomonas_sp_HOT_136	0.000102719	0	0	0	3.03113e-05	0.00012995	0	0	0	0	0.000714841	0	0	0	0	3.92434e-05	0	0	0	0	0.000206538	0	0	0	0	0.00144052	0	0	0	0	0.000144392	0	0	7.89058e-05	0	0	0	0	0	0	2.93539e-05	0	0	0	2.09341e-05	6.52443e-05	0	0	3.03628e-05
Porphyromonas_sp_HOT_275	0	0	0	0	0	0	0	0	0	0	0	0	0	0	0	0	0	0	0	2.50551e-05	0	0	0	0	0	0.000245196	0	0	0	0	2.88784e-05	0	0	0.00452393	0	0	0.000869936	0	0	0	0	0	0	0	0.000167473	0	0	0	0
Lachnospiraceae[G-2]_sp_HOT_096	0	0	0	0	0	0	0	0	0	0	0.00024864	0.00021771	0	0	0	0.00011773	0	0	0	0	0	0	0	8.726e-05	0	3.06495e-05	0	0	0	0	0.000231027	6.01793e-05	0	0	0	0	0	0	0	0	0	0	0	0	2.09341e-05	0	0	0	0
Porphyromonas_sp_HOT_275	0	0	0	0	0.0016065	0	0	0	0	0	0	0	0.00359362	0	0	0	0	0	0	0	0	0	0	0	0	0	0	0	0	0	0	0	0	0	0	0	0	0	0	0	0	0	0	0	0	0.000424088	0	0	0
Actinomyces_johnsonii	0	0	7.52814e-05	0	0	0	0	0	0	0	0	0	0	0	0	0	0	0	0	0	0	0	0	0	0	0	0	0	0	0	2.88784e-05	0	0	2.63019e-05	0	0	0	0	0	0	0	0	0	0	4.18682e-05	0	0	0	3.03628e-05
Aggregatibacter_actinomycetemcomitans	0	0.00330646	0	0	0	0	0	0	0	0.00262683	0	0	0	0	0	0	0	0.000456845	0	0	0	0	0	0	0	0	0	0	0	0	0	0	0	0	0	0	0	0	0	0	0	0	0	0	0	0	0	0	0
Actinobaculum_sp_HOT_183	0	0	3.76407e-05	0.000459958	0	6.49751e-05	0	0.000208253	6.8476e-05	0.000159894	9.32401e-05	0.00021771	3.35852e-05	0	0	0	0	9.78953e-05	0	0	0	0	0	0	0	3.06495e-05	0	0	0	0	2.88784e-05	0	0	0.000157812	0.000414054	0	0.000886994	0	0	0	8.80618e-05	9.87679e-05	0	0	0.00211434	0	0	0	0.000364354
Treponema_sp_HOT_226	0	0	0.000451688	5.11065e-05	0	0	0.000458098	0	0	0	0	0	0	0	0.00057418	0	0	0	0	0	0	0	0	0	0	0	0	0.000523655	0	0	0	0	0	0	0	0	0	0	0	0	0	0	0	0	0	0	0	0	0
Mitsuokella_sp_HOT_521	0	0	0	0.000357745	0	3.24876e-05	0	0	0	0	0.00012432	0	0	0	0	0	0	0	0	0	0.00118022	0	0	0	0	6.12989e-05	0	0	0	0	0	0	0	0	0	0	5.11727e-05	0	0	0.0010479	0	0	0	0	0	0	0	2.33781e-05	0
Leptotrichia_goodfellowii	0	0	0.00199496	0	0	0	0	0	0	0	0.0003108	0	0	0	0	0	0	0	0.000197111	0	0	2.68861e-05	0	0	0	0	0	0	0	0	0.000115513	0	0	0	0	0	0	0	0	0	8.80618e-05	0	0	0	0	0	0	0	0
Selenomonas_sp_HOT_126	0	0	0.000489329	0.000817703	0	0	0	0	0	0	0	0	3.35852e-05	0	0	0	0	0	0	0.000375827	0	0	0.000462193	0	0	0	0	0	5.4227e-05	0	0	0	0	0	0	5.8782e-05	0	0	0	0.000109156	2.93539e-05	4.93839e-05	0	0.000245125	0	0	0	0.000116891	0.000242903
Neisseria_pharyngis	0	0	0	0	0	0	0	0	0	0	0	0	0	0	0	0	0	0	0	0	0	0	0	0	0	0	0	0	0	0	0	0	0	0	0	0	0	0	0	0	0	0	0	0	0	0	0	0	0
Shuttleworthia_satelles	0	0	0	0	0	0	0	0	0	0	9.32401e-05	0	0	0	0	0.000196217	0	3.26318e-05	0	0	2.95055e-05	0	0	0	0	0	0	0	0.00295537	0	0	0	0	0	0.00094641	0	0	0	0	0.000764092	0.00014677	0	0	0	0	3.26222e-05	0	9.35126e-05	3.03628e-05
Bifidobacterium_dentium	0	0	0	5.11065e-05	0	0	0	0	0	0	0	0	0	0	0	3.92434e-05	0	0.000130527	0	7.51654e-05	2.95055e-05	0	0.000338941	0	0	0	0	0	0.000271135	0	0	0	0	0	0	0	0	0	0	8.73248e-05	2.93539e-05	0	0	0	0	0	0	7.01344e-05	0
Neisseria_flavescens	0	0	0	0	0	0	0	0	0	0	0	0	0	0	0	0	0	0	0	0	0	0	0	0	0	0.00162442	0	0	0	0	0	0	0	0.000263019	0	0	1.70576e-05	0	0	0	0	0	0	0	0.000167473	0	0	2.33781e-05	0
Actinomyces_massiliensis	0	0	0.00052697	0	0	0	0	0	0	0	0	0.00320627	3.35852e-05	0	0	3.92434e-05	0	0	0	0	2.95055e-05	0	0	1.7452e-05	7.25514e-05	3.06495e-05	0	0	0	0	0.000115513	2.00598e-05	3.43407e-05	0.000105208	0	0	0	0	0	0	0	7.40759e-05	2.24447e-05	0	0	0	0	0	3.03628e-05
Prevotella_marshii	0	0	0	0	0	0	0	0	0	2.2842e-05	0	0	0	0	2.20838e-05	0	0	0.000130527	0	0	2.95055e-05	0	0	0	0	0	0	0	2.71135e-05	0	0	0	0	0.00013151	0	0	0.000307036	0	0	0.000764092	0	0	0	0	0.0010467	0	0	0.000187025	3.03628e-05
Gardnerella_vaginalis	0	0	0	0	0	0	0	0	0	0	0	0	0	0	0	0	0	0	0	0	0	0	0	0	0	0	0	0.00453163	0	0	0	0	0	0	0	0	0	0	0	0	0	0	0	0	0	3.26222e-05	0	0	0
Veillonella_denticariosi	0.000171198	0	3.76407e-05	0	0	0.00012995	0	0	0	4.5684e-05	3.108e-05	0.000257293	0	0	0	0	0	0.000163159	0	0.000150331	8.85165e-05	0	3.08128e-05	0	0	3.06495e-05	0	0	0	0	2.88784e-05	0	0	0	0	2.9391e-05	0	0	0	0	2.93539e-05	0	0	0	0	0.000130489	0	0	0
Lactobacillus_salivarius	0	0	0	0.000127766	0	0	0	0	0	0	0	0	0	0	0	0	0	0	0	0.000200441	0	0	0.000708695	0	0	0	0	0	0	0	0	0	0	0	0	8.81731e-05	0	0	0	0	0	0	0	0	0	0	0	0	0
Streptococcus_Genus_probe_3	3.42395e-05	0	0	0.000102213	0	0.000357363	0	0	2.28253e-05	2.2842e-05	3.108e-05	0.000296877	0	0	0	0.00035319	0	3.26318e-05	0	0	0.000206538	0	0	0	0	3.06495e-05	0	0	0	0	0.000664202	0	0	0	0	0.000146955	0	0	6.9377e-05	0	0.000117416	0	0	0	2.09341e-05	9.78665e-05	0	0	0
Capnocytophaga_sp_HOT_864	0	0	0.000188203	7.66597e-05	0	0	0	0	2.28253e-05	0	0	0	0	2.54602e-05	0	7.84868e-05	0	0.000130527	0	0	0	0	0	0	0	0	0	0	0	0	5.77567e-05	0	0	0	5.91506e-05	0	0	6.35142e-05	0	0	2.93539e-05	0	0	0	0	0	0	0	0.000273266
Selenomonas_flueggei	0	0	0	5.11065e-05	6.06226e-05	0.00012995	0	0	0	0	0	0	0	0	0	0	0	0	0	0	8.85165e-05	0	0	0	0	6.12989e-05	0	0	5.4227e-05	0	0.000202149	4.01196e-05	3.43407e-05	7.89058e-05	0	0	0.000767591	0	0	0.00179016	2.93539e-05	0	0	0	8.37363e-05	0	0	0.000210403	0
Actinomyces_gerencseriae	0	0	0	0.000383298	0	0	0	2.97504e-05	0	2.2842e-05	0	0.000197918	3.35852e-05	0	0	0	0	6.52635e-05	0	0	0	0	0	0.000279232	0	0	0	0.000120843	0	0	0	0.000842511	0	2.63019e-05	5.91506e-05	0	0	0	0	0	0	0.000444455	0.000359115	0	6.28022e-05	0	0	0	0
Capnocytophaga_sp_HOT_863	0	0	0	0	0.00254615	0	0	0	0	0	0	0	0.00164568	0	0	0	0	0	0	0	0	0	0	0	0	3.06495e-05	0	0	0	0	0	0	0	0.00013151	0	0	0	0	0	0	0	0	0	0	0	0	0	0	0
Actinomyces_sp_HOT_171	0	0	3.76407e-05	2.55532e-05	0	0	0	5.95008e-05	0	0	0	0.00033646	0.000235097	0	0	0	0	3.26318e-05	0	0	0	0	0	0	0	0	0	0	0	0	0	0	0	2.63019e-05	0	0	0	0	0	0	0	0	0	0	0	0	0	0	0
Capnocytophaga_sp_HOT_338	0	0	0.000376407	7.66597e-05	9.09339e-05	3.24876e-05	0	0	0.000273904	0	6.21601e-05	0	0.000302267	0.000712885	0	0	0	6.52635e-05	0	0	0	0	0	0	0	3.06495e-05	0	0.000483374	0	0	2.88784e-05	0	0.000137363	7.89058e-05	2.95753e-05	0	0	0	0	0	0.000117416	0	0	0	2.09341e-05	0	0	4.67563e-05	0.000273266
Atopobium_parvulum	0.000205437	0	0	0	0	9.74627e-05	0	0	6.8476e-05	0	0	1.97918e-05	0	0	0	0	0	0	0	0	8.85165e-05	0	0	0	0	0.00180832	0	0	2.71135e-05	0	0	0	0	0	0	0.000793557	5.11727e-05	0	0	0	0	0	0	0	2.09341e-05	0.000130489	0	0	0
Treponema_Genus_probe_1	6.84791e-05	0.000108054	0.000188203	2.55532e-05	0	0	0.000171787	0	9.13013e-05	2.2842e-05	0	0	3.35852e-05	0.000356443	0.000110419	0	0.000110234	0.000163159	0	5.01102e-05	0	0.000107544	0.00021569	5.2356e-05	0.00019347	0	0	8.05623e-05	0	0.000133324	0	0	6.86813e-05	0	0	0	0	0	0	0	0	0	2.24447e-05	0	0	0	0.000336508	0	0.000394717
Peptostreptococcaceae[XI][G-6][Eubacterium]_minutum	0	0	0	0	0	0	0	0.000148752	0	0	0	0	0	0	0	0	0	0	0	0	0	0	0	0	0	0	0.00027972	0	0	0	0	0	0	0	2.95753e-05	0	0	0.000730414	0	0	0	0	0	0	0	0	0	0	0
Actinomyces_naeslundii	0	0	0.000112922	0.000434405	0.000333424	0	0	2.97504e-05	0	2.2842e-05	0	0.000415628	6.71704e-05	0	0	3.92434e-05	0	0	0	2.50551e-05	0	0	6.16257e-05	5.2356e-05	0	0	0	0	8.13405e-05	2.22207e-05	0	4.01196e-05	0	0.000105208	0	0	1.70576e-05	0	0	0	0	0	2.24447e-05	0	4.18682e-05	0	0	2.33781e-05	0
Haemophilus_Genus_probe_2	3.42395e-05	0	0	0	0.000121245	0	0	0	0	0	3.108e-05	0	0	5.09204e-05	0	0	0	0	0	0	0	0	0	0	0	9.19484e-05	0	0.000281968	0	0	8.66351e-05	0	0	0	0	0	1.70576e-05	0	0	0	0.00149705	0	0	0	0	0	0	0	0
Treponema_socranskii	0	0	7.52814e-05	0	0	0	2.86311e-05	0	0	2.2842e-05	0	0	3.35852e-05	0	0	3.92434e-05	0	0	0	0	0	0.000188202	0	0.000157068	0	0	0.000519481	0	0	0.000111104	0	0.000361076	0	0.00013151	0	0	0.000170576	0.000571628	0	0	0	0	0.000224447	0	0.00046055	0	0	0	0.000121451
Lachnospiraceae[G-2]_sp_HOT_088	0	0	0	0	0	0	0	0	0.00173472	0	6.21601e-05	0	0	0	0	0	6.61405e-05	0	0	0	0	0	0	0	0	0	0	0.00281968	0	0	0	0	0	0	0	0	0	0	0	0	0	0	0	0	0	0	0	0	0
Veillonellaceae_Genus_probe_2	0	0	0	2.55532e-05	0	0	0	0	2.28253e-05	0	0	0	0	0	0	0	0	3.26318e-05	0	0	0	0	6.16257e-05	0	0	0	0	0	0.000298248	0	0	0	0	0	0	0	0.000102345	0	0	0.000567611	0	0	0	0	0.000209341	0	0	0.000397428	3.03628e-05
Alloprevotella_sp_HOT_308	6.84791e-05	0	0	0	0	0	0	0	0	0	0	0	0	0	0	0.000156974	0	0	0	0	0	0	0	0	0	0.00107273	0	0	0	0	2.88784e-05	0	0	0	0	0	0	0	0	0	0.000469663	0	0	0	0	0.000880799	0	0	0
Olsenella_sp_HOT_807	3.42395e-05	0	0	0.00183983	0	0	0	0	0	0	3.108e-05	0	3.35852e-05	0	0	0	2.20468e-05	3.26318e-05	0	2.50551e-05	0	0	3.08128e-05	0	0	0	0	0	0	0	0	0	0	5.26039e-05	0.000118301	0	0.000579957	3.17571e-05	0	0.000283806	0	0	0.000134668	2.72361e-05	0.000523352	0	0	4.67563e-05	0
Mitsuokella_sp_HOT_521	0	0	0	0.000102213	0	0	0	0	0	0	0	0	0	0	0	0	0	0	0	0	0	0	0	0	0	0	0	0	0	0	0	0	0	0	0	2.9391e-05	0	0	0	0	0	0	0	0	0	0	0	0	0
Pseudoramibacter_alactolyticus	0	0	0	0.000408852	0	0	0	5.95008e-05	0	0	0	0	0	0	0	0	0	0	0	2.50551e-05	0	0.000161316	6.16257e-05	0	0	0	0.00035964	0	2.71135e-05	0.000644401	0	0	0	0	8.87259e-05	0	0	0.000254057	0	0.000109156	0	0	0	0	0	0	0	0.000116891	0
Fusobacterium_sp_HOT_205	0	0.000129665	0	5.11065e-05	6.06226e-05	0	2.86311e-05	0	2.28253e-05	0.000251262	0	0.000118751	6.71704e-05	5.09204e-05	2.20838e-05	0	4.40937e-05	9.78953e-05	0	0	0	0	0	0.000122164	2.41838e-05	3.06495e-05	0	0	0	2.22207e-05	5.77567e-05	6.01793e-05	6.86813e-05	0.000105208	0	0	0.000102345	3.17571e-05	0	0.000109156	0	0.00012346	8.97787e-05	0.000108944	2.09341e-05	0	0	9.35126e-05	6.07257e-05
Capnocytophaga_haemolytica	0	0	0	0	0	0	0	0	0	0	0	0	0	0	0	0	0	0	0	0	0	0	0	0	0	3.06495e-05	0	0	0	0	0	0	0	0.00384008	0	0	0	0	0	0	0	0	0	0	4.18682e-05	0	0	0	0
SR1_Genus_probe	6.84791e-05	0	7.52814e-05	0	0.000424358	0	2.86311e-05	2.97504e-05	0	0	0	0	0.000167926	0	0.000154587	0	0	0	0	0	0	0	0	0	0	0.000429092	0	0	0	0	0	2.00598e-05	0	0.000236718	2.95753e-05	0	0	0	0	0	0	0	0.000179557	2.72361e-05	0.000293077	6.52443e-05	0	0	3.03628e-05
Prevotella_sp_HOT_475	6.84791e-05	0	0	2.55532e-05	0	0	0	0	0.000798886	0	3.108e-05	0	0	0	0	0	0.000705498	0.000130527	0	0.00120265	0	0	0.000246503	0	0	0	0	0.000322249	0	0	0	0	0	0	0	0	0	0	0	0	0	0	0	0	0	0	0	0	0
Treponema_sp_HOT_268	0	0	0	2.55532e-05	0	3.24876e-05	0	2.97504e-05	0	2.2842e-05	3.108e-05	0	0.000134341	0	0	0	0	3.26318e-05	0	0	0	0	0	0	0	0	0	0	0	0	5.77567e-05	0	0	0.000105208	0	0	0.000477612	0	0	0	2.93539e-05	0	0	0	0.000334945	9.78665e-05	0	0	0.000333991
Capnocytophaga_sp_HOT_336	0	0	0	0	0.000121245	0	5.72623e-05	0.000476006	2.28253e-05	6.8526e-05	0	0	0.000268682	0	0	0	0	0	0	0	0	0	0	0	0	0	0	0	0	0	2.88784e-05	0	0	0	0	2.9391e-05	5.11727e-05	0	0	0	0	0	0	0	0	0	0	0	6.07257e-05
Peptostreptococcaceae[XI][G-1]_sp_HOT_383	0	0	0	0	0	0	0	0	0	0	0	0	0	0	0	0	0	0	0	0	0	0	0	0	0	0	0.000599401	0	0	0	0	0	0	0	0.000207027	0	1.70576e-05	0.0002223	0	0	0	0	0	0	0.00146539	0	0	0	0
Peptostreptococcaceae[XI][G-2]_sp_HOT_091	0	0	0	2.55532e-05	0	0	0	0.000178502	0	2.2842e-05	0	0	0	0.000280062	0	0	0	0	0	0	0	0.000268861	0	1.7452e-05	0.000169287	0	0	0	0	0.00031109	0	0	0.000274725	0	8.87259e-05	0	0	0.000127028	0	0	0	0	0	0	0	0	0	0	0
Pseudomonas_fluorescens	0	0	0	2.55532e-05	0	0	0	0	0	0	0	0.000910422	0	0	0	0	0.000110234	0	0.000703968	0	0	0	0	0	0	0	0	2.01406e-05	0	0	0	0.000100299	0	0	0	0	0	0	0.00159567	0	0	0	0	0	0	0	0	0	0
Prevotella_sp_HOT_396	0	0	0	0	9.09339e-05	0	0	0	0	0	0	0	3.35852e-05	0	0	0.00011773	0	0	0	0	0	0	0	0	0	0.000214546	0	0	0	0	0	0	0	2.63019e-05	0	0	0	0	0	0	0	0	0	0	0	0	0	0	0
Porphyromonas_sp_HOT_277	0	0	0	0	0	0	0	0	0	0	0	0	0	0	0	0	0	0	0	0	0	0	0	0	0	0	0	2.01406e-05	0	0	0	0	0	0	0	0	0	0	0	0	0	0	0	0	0	0	0	0	0
Bacteroides_zoogleoformans	0	0	0	0	0	0	0	0	0	0	0	0	0	2.54602e-05	0	3.92434e-05	0	0	0	0	0	0	0	0	0	0	0.000559441	0	0	0	0	0	0	0	0	0	0	0.000158786	0	0	0	0	0	0	0.000816429	0	0	0	0
Prevotella_enoeca	0	0	0.000301125	0	0	0	0	0	0	0	0	0	0	0	0	0.000431677	0	0	0	0	0.000118022	0	0	0	0	0	0	0	2.71135e-05	0	0	0	0	0	0.000177452	0	0	0	0	0.00170283	0	0	0	0	0	0	0	0.000444185	0
Neisseria_oralis	0	0	0	0	0	0	0	0	0	0	0.00043512	0	0	0	0	0	0	0	0.000140794	0	0	0	0	0	0	0	0	0	0	0	0.00017327	0	0	0	0	0	0	0	0	0	0.00187865	0	0	0	0	0	0	0	0
Cryptobacterium_curtum	3.42395e-05	0	0	0.000127766	0	0	0	0	0	0	0	0	0	0	0	0.000392434	0	6.52635e-05	0	0	0.000177033	0	0	0	0	0	0	0	0	0	0	0	0	0	0.000118301	0.000646602	0	0	0	2.18312e-05	2.93539e-05	0	0	0	2.09341e-05	3.26222e-05	0	0	0
Kingella_Genus_probe_1	0	0	0.000263485	0	0	0	0	0	0	0	0	0	0	2.54602e-05	0	0	0	0	0	0	0	2.68861e-05	0	0	0	0	0	0	0	0	0.000231027	0	0	0	0	0	0	0	0	0	0.00155576	0	0	0	0	0	0	0	0
TM7[G-3]_sp_HOT_351	3.42395e-05	0	0	0	0	0.000162438	5.72623e-05	2.97504e-05	0.000251078	0	0	3.95836e-05	0	0	0	7.84868e-05	0.000595264	0	0	0	0	0	0	0	0	0.000367794	0	0.000302109	0	0	8.66351e-05	0	0	2.63019e-05	0	2.9391e-05	5.11727e-05	0	0	2.18312e-05	0.000293539	0	0	0	2.09341e-05	0	0	0	0
Lachnoanaerobaculum_sp_HOT_089	0	0	0	0.000332192	0	0	0	0	0	0	0	0	0	0	0	0	0	0	0	0	0	0	0	0.000209424	0	0	0.00027972	0	0	0	0	0	0	0	0.00094641	0	0	0.000730414	0	0	0	0	2.24447e-05	0.000108944	0	0	0	0	0
Acinetobacter_Genus_probe	0	0	0	0	0	0	0	0	0	0	0	0	0	0	0	0	2.20468e-05	0	0	0	0	0	0	0	0	0	0	0	2.71135e-05	0	0	0.000100299	0	0	0	0	0.000170576	0	0.00305259	0	0	2.4692e-05	0	0	0	0	0	0	0
Fusobacterium_Genus_probe_1	0	0.000216109	0	0	0	0	2.86311e-05	0.000208253	0	0.000411156	0	0	3.35852e-05	2.54602e-05	0.000176671	0	0	0.000620003	0	2.50551e-05	0	0	0	0	0	0	0	0	0	0	0	0	3.43407e-05	0	0	2.9391e-05	0	0	0	2.18312e-05	0	0	2.24447e-05	0.000217889	0	0	0	0	0
Lachnospiraceae[G-7]_sp_HOT_086	3.42395e-05	0	0	0	0	0	0	0	6.8476e-05	0	0	7.91672e-05	6.71704e-05	0	0	3.92434e-05	0.000440937	9.78953e-05	0	0	2.95055e-05	0	0.000123251	0	0	0	0	0.000221546	0.000135567	0	0	0	0	0	0.000118301	0	0	0	0	8.73248e-05	0	2.4692e-05	0	0	0	0	0	0	0
Prevotella_sp_HOT_515	0	0	0	0	0	0	0	0	0	0	0	0	0	0	0	3.92434e-05	0	0	0	0	0	0	0	3.4904e-05	0	0	0	0	0	0	0	0	0	0	0	5.8782e-05	0.000955224	0	0	0	0	0	0	0	0.0010467	0	0	0	0
Eggerthia_catenaformis	3.42395e-05	0	0	0	0	0	0	0	2.28253e-05	0	0	0	0	0	0	0	0	3.26318e-05	0	0	0	0	0	1.7452e-05	0	0	0	2.01406e-05	0	0	0	0	0	0	2.95753e-05	0	0.000272921	0	0	0	0	0	0	2.72361e-05	0.0010467	0	0	0	0
Butyrivibrio_sp_HOT_455	0	0	0	0	0	0	0	0	0	0	3.108e-05	0	0	0	0	0	0	0	0	0	0	0	0	0	0	0.000490391	0	0	0	0	0.000144392	0	0	0	0	0	0	0	0	0	0.000117416	0	0	0	0	0	0	0	0
Capnocytophaga_sp_HOT_412	0	0	0	0	0	0	0	0	0	0	0	0	0	0	0	0	0	0	2.81587e-05	0	0	0	0	0	0	6.12989e-05	0	0	0	0	0	0	0	0.0012888	0	0	0.000614072	0	0	0	0	0	0	0	0.000879231	0	0	0	0
Peptostreptococcaceae[XI][G-3]_sp_HOT_950	0	0	0	0	0	0	0	0	0	0	0	0	0	0	0	0	0	0	0	0	0	0	0	0	0	0	0.00187812	0	0	0	0	0	0	0	0	0	0	0.00107974	0	0	0	0	0	0	0	0	0	0	0
Alloprevotella_sp_HOT_912	0	0	0	0	3.03113e-05	0	0	0	0	0	0	0	0.000134341	0	0	0.00011773	0	0	0	0	0	0	0	0	0	0	0	0	0	0	0	0	0	0.000210416	0	0	6.82303e-05	0	0	0	0	0	0	0	0.000355879	0	3.36508e-05	0	0.000850159
Alloscardovia_omnicolens	0.00178046	0	0	0	0	0.000259901	0	0	2.28253e-05	0	0	0	0	0	0	0	0	0	0	0	0	0	0	0	0	0	0	0.000161125	0	0	2.88784e-05	0	0	0	0	5.8782e-05	0	0	0	0	0	0	0	0	0	0.000163111	0	0	0
Alloprevotella_sp_HOT_914	0	0	0	0.00270864	0	0	0	0	0	0	0	0	0	0	0	0	0	0	0	0	0	0	0	0	0	0	0	0	0	0	0	0	0	0	0	0	0	0	0	0	0	0	0	0	0	0	0	0	0
SR1[G-1]_sp_HOT_875	0	0	0	0	0	0	0	0	0	0	0	0	0	0	0	0	0	0	0	0	0	0	0	0	0	0.000980783	0	0	0	0	0	0	3.43407e-05	0	0	0	0	0	0	0	0	0	0	0	8.37363e-05	0	0	0	0
Veillonellaceae[G-1]_sp_HOT_483	0	2.16109e-05	0	0.000281086	0	0	0	0	0	0	0	0	0	0	0	0	0	3.26318e-05	0	5.01102e-05	0	0	0	0	0	0	0	0	0	0	0	0	0	0	0	0	0	0	0	4.36624e-05	0	0	0	0	0	0	0	0	0.000151814
Porphyromonas_Genus_probe_3	0	0	0	0	0	0	0	0	0	0	0	0	0	0	0	0	0	0	0	0	0	0	0	0	0	0	0	0	0	0	0	0	0	0	0	0	5.11727e-05	0	0	0	0	0	0	0	0.000523352	0	0	0	0
Dialister_micraerophilus	0.000273916	0	0	0	0	0	0	0	0	0	0	0	0	0	0	0	0	0	0	0	0	0	0	0	0	3.06495e-05	0	0.000584077	0	0	0	0	0	0	0	0.000969904	0	0	0	0	0	0	0	0	0	0	0	0	0
Veillonellaceae[G-1]_sp_HOT_150	0	0	0	0	0	0	0	0	0	2.2842e-05	0	0	0	0	0	3.92434e-05	0	0	0	0.000150331	0	0	0.000585444	3.4904e-05	0	0	0	0	0	0	0	0	0	0	2.95753e-05	0	0	0	0	2.18312e-05	0	0	0	2.72361e-05	0	0	0	0	0.000242903
TM7[G-6]_sp_HOT_870	6.84791e-05	0	0	0	0	0	0	0	2.28253e-05	0	0	0	0	0	0	0.00023546	2.20468e-05	0	0	0	0	0	0	0	0	0.000275845	0	4.02812e-05	0	0	8.66351e-05	0	0	0	0	0	0	0	0.000277508	0	8.80618e-05	0	0	0	0	0	0	0	3.03628e-05
Porphyromonas_sp_HOT_285	0	0	7.52814e-05	0	0	0	0.000114525	0.000119002	0	0	0	0	0	0.000152761	8.83353e-05	3.92434e-05	2.20468e-05	0	0	2.50551e-05	0	2.68861e-05	6.16257e-05	0	0	0	0	0	0	2.22207e-05	0	0	0	0	0	0	0	0	0	0	0	0	0	0	0	0	3.36508e-05	4.67563e-05	0
Capnocytophaga_ochracea	0.000171198	0	0	0	0	0	0	0	9.13013e-05	0	0	0	0	0	0	3.92434e-05	0	0	0	0	0	0	0	0	0	0	0	0	0	0	0	0	0	0	0	8.81731e-05	0	0	0	0	0	0	0	0	0	0	0	0	0
Erysipelothrichaceae[G-1]_sp_HOT_904	0	0	0	0.000178873	0	6.49751e-05	0	0	0	0	0	0	0	0	0	0	0	6.52635e-05	0	0	0	0	6.16257e-05	0	0	3.06495e-05	0	0	5.4227e-05	0	0	0	0	0	2.95753e-05	2.9391e-05	0	0	0	6.54936e-05	0	0	0	2.72361e-05	0.000167473	0	0	0	0
Peptostreptococcaceae[XI][G-3]_sp_HOT_495	0	0	0	0	0	0	0	2.97504e-05	0	0	0	0	0	0	0	0	0	3.26318e-05	0	0	0	0	0	0	0	0	0.0003996	0	0	0	0	0	0	0	0.000709807	0	0	0.000635142	0	0	0	0	0	0	4.18682e-05	0	0	0	0
TM7[G-1]_sp_HOT_347	0.000102719	0	0	0	0	6.49751e-05	2.86311e-05	0	0.00038803	0	0	0	0	0	0	7.84868e-05	0.000110234	3.26318e-05	0	0	0	0	0	0	0	3.06495e-05	0	6.04217e-05	0	0	2.88784e-05	0	0.000137363	5.26039e-05	0	0	3.41151e-05	0	0	0	0	0	0	0	2.09341e-05	3.26222e-05	0	2.33781e-05	0
Mitsuokella_sp_HOT_131	0	0	0	0	0	0	0	0	0	0	9.32401e-05	0	0	0	0	0	0	0	0	0	2.95055e-05	0	0	0	0	0	0	0	5.4227e-05	0	0	0	0	0	0	0	0	0	0	4.36624e-05	2.93539e-05	0	0	0	0	0	0	0	0
Mitsuokella_sp_HOT_521	6.84791e-05	0	0	5.11065e-05	0	0	0	0	0	0	0	3.95836e-05	0	0	0	0	0	0	0	0	0	0	0	0	0	0	0	0	0	0	0	0	0	0	0	0	0	0	0	0	0	0	0	0	0	0	0	0	0
Lachnoanaerobaculum_Genus_probe	0.000205437	0	0	0	0.000484981	3.24876e-05	0	5.95008e-05	0	0	6.21601e-05	3.95836e-05	3.35852e-05	0	0	3.92434e-05	0	0	0	0	0.000147527	0	0	0	0	3.06495e-05	0	0	0	0	0	0	0	2.63019e-05	2.95753e-05	2.9391e-05	3.41151e-05	0	0	0	2.93539e-05	0	0	0	6.28022e-05	0	0	0	3.03628e-05
Eikenella_sp_HOT_011	0	0	0	0	6.06226e-05	0	0	0	0	0	0	0	0.00120907	0	0	0	0	0	0	0	0	0	0	0	0	0	0	0	0	0	0	0	0	0	0	0	0	0	0	0	0	0	0	0	0	0	0	0	0
Porphyromonas_asaccharolytica	0	0	0	0	0	0	2.86311e-05	0	0	0	0	0	0	0	2.20838e-05	0	0	0	0	0.000150331	0	0	6.16257e-05	0	0	0	0	0	0	0	0	0	0	0	0	0	0	0	0	0	0	0	0	0	0.000334945	0	0	0	0
Kingella_sp_HOT_459	0	0	0	0	0	0	0	0	0	0	0.00012432	0	0	0	0	0	0	0	0	0	0	0	0	0	0	0	0	0	0	0	0	0	0	0	0	0	0	0	0	0	0	0	0	0	0	0	0	0	0
Lachnoanaerobaculum_sp_HOT_496	0	2.16109e-05	0	0	0	0	0	8.92512e-05	0	4.5684e-05	0	0	0	0	0	3.92434e-05	0	9.78953e-05	0	0	0	0	0	0	0	0	0	0	0	0	0	0	0	5.26039e-05	0	0	0.000119403	0	0	0	0	0	0	0	0.000523352	0	0	0	0
Actinomyces_sp_HOT_877	0	0	0	0	0	0	0	0	0	0	0	0	0	0	0	0	0	0	0	0	0	0	0	0	0	0.000306495	0	0	0	0	0	0	0	0	0	0	0	0	0	0	0.000322893	0	0	0	2.09341e-05	0	0	0	0
Fusobacterium_necrophorum	0	0	0	0	0	0	0	0	0	0	0	0	0	0	0	0	0	0	0	0	0	0	0	0	0	0	0	0	0	0	0	0	0	0	0	0.00188103	0	0	0	0	0	0	0	0	0	9.78665e-05	0	0	0
TM7[G-1]_sp_HOT_348	0	0	0	0	0	0	0	0	0	0	0	0	0	0	0	0	0	0	0	0	0	0	0	0	0	0	0	0	0	0	0	0	0	0	0	0	0	0	0	0	0.000264185	0	0	0	0	0	0	0	0.00042508
Peptococcus_sp_HOT_167	0	0	0	0	0	0	0	0	0.000182603	0	0	0	0	0	0	0	0	0	0	0	0	0	0	0.00017452	0	0	0	0	0	0	5.77567e-05	0.000401196	0	0	0	0	0	0	0	0	0	2.4692e-05	6.7334e-05	0	0	0	0	0	0
Actinomyces_sp_HOT_414	0	0	0	0.00079215	0.000212179	0	0	2.97504e-05	0	0	9.32401e-05	0.000158334	0	0	0	0	0	0	0	0	0	5.37721e-05	3.08128e-05	0	0	0	0	0	0	0.000111104	0	2.00598e-05	0	2.63019e-05	0	0	5.11727e-05	0	0	0	0	0	0	0	8.37363e-05	0	0	0	0
Porphyromonas_catoniae	0	0	0	0	0	0	0	0	0.000319554	0	0	0	0	0	0	0	0	0	0	0	0	0	0	0	0	0	0	0	0	0	8.66351e-05	0	0	0	0	0	0	0	0	0	0.00082191	2.4692e-05	0	0	0	0	0	0	0.00021254
Actinomyces_sp_HOT_448	0	4.32217e-05	0	0	0	0	0	2.97504e-05	0	9.1368e-05	0	0	0	0	0	0	2.20468e-05	6.52635e-05	0	0	0.000177033	0	0	0	0	0	0	0	0.000596497	0	0	0	3.43407e-05	0	0	0	0.000204691	0	0	0	0	0	0	0	0	0	0	0.000233781	0
Ottowia_sp_HOT_894	0	0	0	0	0	0	0	0	0	0	0	0	0	0	0	3.92434e-05	0	0	0	0	0	0	0	0	0	0	0	0	0	0	0	0	0	0	0	0	0	0	0	0	2.93539e-05	0	0	0	0	0	0	0	0.00139669
Selenomonas_sp_HOT_133	0	0	0	0	0	0	0	0	2.28253e-05	0	0	1.97918e-05	0	2.54602e-05	0	0	0	0	0	0	0	0	0	3.4904e-05	0	0	0	0	0	0	0	0.000822451	0	0	0	0	0	0	0	0	0	0	0.000852898	0	0	0	0	0	0
Selenomonas_sp_HOT_137	0	0	0	0	0	3.24876e-05	0	0	0	0	0	0	0	0	0	0	0	0	0	0	2.95055e-05	0	0	6.9808e-05	0	0	0	0	8.13405e-05	0	0	0.000361076	0	0	0	0	0	0	0	0	0	0	0.000920232	0	0	0	0	0	0
Capnocytophaga_sp_HOT_335	0	0	0.000188203	5.11065e-05	0	0	0	0	0	0	0	0	0	0	0	0	0	0	0	0	0	0	0	0	0	0	0	0	0	0	0	0	0	0	0	0	0	0	0	0	0	0	0	0	0	3.26222e-05	0	0	0
Actinomyces_sp_HOT_897	0	0	0	0	0	0	0	0	0	0	0	0	3.35852e-05	0	0	0	0	0	0	0	0	0	0	5.2356e-05	0	0	0	0	0	0	0	4.01196e-05	0	0.00013151	2.95753e-05	0	0.000289979	0	0	0	0	0	0.000134668	0	0.000334945	0	0	0	0
Peptoniphilus_lacrimalis	0	0	0	0	0	0	0	0	0	0	0	0	0	0	0	0	0	0	0	0	0	0	0	0	0	3.06495e-05	0	0	0	0	0	0	0	0	0	0	0	0	0	0	0	0	0	0	0.000900165	0	0	0	0
Prevotella_fusca	0	2.16109e-05	0	0	0	0	0	0	0	0	0	0	0	0	0	0	0	0	0	0	0	0	0	0	0	0	0	0	0	0	0	0	0	0	0	8.81731e-05	0	0	0	0	0	0	0	0	0	0	0	0	0
Mollicutes[G-2]_sp_HOT_906	0	0	0	0	0	0	0	2.97504e-05	0	0	0	0	0	0	0	0.00023546	0	6.52635e-05	0	0	0	0	0	0	0	0	0	0	0	0	0	0	0	0	5.91506e-05	0	0	0	0	0	0	0	0	0	0	0	0	0	0
Treponema_sp_HOT_260	0	0	0	0	0	0	0.000171787	0	0	0	0	0	0.000369437	0	0	0	0	0	0	0	0	0	0	0	0	0	0	0	0	0	0	0	0	0	0	0	0	0	0	0	0	0	0	0	2.09341e-05	0	0	0	0
Leptotrichia_sp_HOT_463	0	0	0	0	0	0	0	0	0	0	0	0	0	0	0	0	0	0.000293686	0	0	0	0	0	0	0	0	0	0	0	0	0	0	0	0	0	0	0	0	0	0	0	0	0	0	0	0	0	0	0
TM7[G-4]_sp_HOT_355	0	0	0.000489329	0	0	0	0	0	0.000182603	0	0	0	0	0	0	0	0	0	0	0	0	0	0	0	0	0	0	0	0	0	0	0	0	0	0	0	0	0	0	0	0	0	0	0	0	0	0	0	0
Butyrivibrio_sp_HOT_090	0	0	0	0	0	0	0	0	0	0	0	0	0	0	0	3.92434e-05	0	0	0	0	0	0	0	0	0	0	0.000839161	0	0	0	0	0	0	0	0	0	0	0.000571628	0	0	0	0	0	0	0	0	0	0	0
Atopobium_rimae	6.84791e-05	0	0	2.55532e-05	0	0	0	0	6.8476e-05	0	3.108e-05	0	0	0	0	0	0	0	0	0	0	0	0	0	0	0.000183897	0	0	0	0	2.88784e-05	0	0	0	5.91506e-05	0.000235128	0	0	0	0	0	0	0	0	0	0	0	0	0
Actinomyces_sp_HOT_175	0	0	0	0	0.000515292	0	0	0	0	0	0	0	0.000134341	0	0	3.92434e-05	0	0	0.000112635	0	0	0	0	0	0	0	0	0	0	0	0	0	0	0	0	0	0	0	0	0	0	0	0	0	0	0	0	0	0
Actinomyces_sp_HOT_178	3.42395e-05	0	3.76407e-05	0	6.06226e-05	0	0	2.97504e-05	0	2.2842e-05	0	0	0.000134341	2.54602e-05	0	0	0	0	0	0	2.95055e-05	0	0	6.9808e-05	0	0	0	0	0	0	8.66351e-05	6.01793e-05	0	2.63019e-05	0	5.8782e-05	3.41151e-05	0	0	0	0	0	4.48893e-05	0	0.000188407	0	0	2.33781e-05	0
Porphyromonas_catoniae	0	0	0	0	0	0	0	2.97504e-05	0	0	0	0	0	0	2.20838e-05	0	0	0	0	0	0	0	0	0	0	0	0	0	0	0	0	0	0	0	0	0	0	0	0	0	8.80618e-05	0	0	0	0	3.26222e-05	0	0	6.07257e-05
Selenomonas_sp_HOT_478	0	0	0	0	0	9.74627e-05	0	0	0	0	0	0	0	0	0	0	0	0	0	0	0	0	0	0	0	0	0	0	0	0	8.66351e-05	2.00598e-05	0	0	0	0	0	0	0	0	8.80618e-05	0	0	0	2.09341e-05	3.26222e-05	0	0	3.03628e-05
Prevotella_sp_HOT_942	0	0	0	0	0	0	0	0	0	0	0	0	0	0	0	0	0	0	0	0	0	0	0	0	0	0.00119533	0	0	0	0	0	0	0	0	0	0	1.70576e-05	0	0	0	0	0	0	0	0	0	0	0	0
Prevotella_sp_HOT_820	0	0	0	5.11065e-05	0	3.24876e-05	0	2.97504e-05	0	0	3.108e-05	0	0	0	0	0	0	0	0	0.000150331	0	0	0.000523818	0	0	0	0	0	0	0	0	0	0	0	0	0	0	0	0	0	0	0	0	0	0	0	0	0	0.000242903
Treponema_putidum	0	0	0	0	0	0	8.58934e-05	2.97504e-05	0	2.2842e-05	0	0	0	0.000152761	0	7.84868e-05	0	0	0	0.000125276	0	5.37721e-05	9.24385e-05	0	4.83676e-05	0	0	0	0	0	0	0	0	0	8.87259e-05	0	0	3.17571e-05	0	0	0	0	0	0	0	0	0	0	9.10885e-05
Peptostreptococcaceae[XI][G-2]_sp_HOT_091	0	0	0	0	0	0	0	0	0	0	0	0	0	0	0	0	0	0	0	0	0	0	0	0	0	0	0	0	0	0	0	0	0	0	0	0	0	0	0	0	0	0	0	0	0	0	0	0	0
Actinomyces_sp_HOT_170	0	0	0	0	0.000151556	0	0	0	0	0	0	0	0.000268682	0	0	0	0	0	0	0	0	0	0	0	0	0	0	0	0	0	0.000144392	0	0	0	0	0	0	0	0	0	0	2.4692e-05	0	0	0	0	0	0	0
Treponema_pectinovorum	0	0.000129665	0	0	0	0	0	0	0	9.1368e-05	0	0	0	5.09204e-05	0	0	0	0.000163159	0	0.000125276	0	0	0.000184877	0	0	0	0	0	0	0	0	2.00598e-05	0	0	0	0	0	0	0	0	0	0	0	0	0	0	0	0	0
Bacteroidetes[G-3]_sp_HOT_281	0	0	0	0	0	0	0	0.000386755	0	0	0	0	0	0	0	0	0	0	0	0	0	0	0	0	0	0	0	0	0	0	0	0	0	0	0	0	0	0	0	0	0	0	0	0	0	0	0	0	0
Prevotella_shahii	0	0	0	0	0	0	0	0	0	0	0	0	0	0	0	0	0	0	0	0	0	0	0	0	0	0	0	0	0	0	0	2.00598e-05	0	0	0	0	0	0	0	0	0	0	0	0	0	0	0	0	0
Treponema_sp_HOT_235	0	0	0	0	0	0	0	0	0	0	0	0	0	0	0	0	0	0	0	0	0	0	0	0	0	0	0	0	0	0	0	0	0	0	0	0	0	0	0	0	0	0.000395071	0	0	0	0	0	0	0
Olsenella_Genus_probe	0	0	0	0.000664384	0	0	0	0	0	0	0	0	0	0	0	0	0	0	0	0	0	0	0.000154064	0	0	0	0	0	0	0	0	0	0	0	0	0	1.70576e-05	0	0	0	0	0	0	0	2.09341e-05	0	0	2.33781e-05	0
Stomatobaculum_sp_HOT_910	3.42395e-05	0	0	0.000255532	0	0	0	0	2.28253e-05	0	0	0	0	0	0	0	0	0	0	0	2.95055e-05	0	6.16257e-05	0	0	0	0	0	0	0	0	0	0	0	0.000325328	0	0	3.17571e-05	0	0.000152818	0	0	0	0	0	0	0	0	0
Actinobaculum_sp_HOT_848	0	0	0	0	3.03113e-05	0	0	0	0	4.5684e-05	0	0	0	0	0	0	0	0.000163159	0	0	0	0	0	0	0.000120919	0	0	0	0	0	0	0	0	0	0	0	0	0	0	0	0	0	0	0	0.000146539	0	0	0	0
Atopobium_vaginae	3.42395e-05	0	0	0	0	0	0	0	0	0	0	0	0	0	0	0	0	0	0	0	0	0	0	0	0	0	0	0.00036253	0	0	0	0	0	0	0	2.9391e-05	0	0	0	0	0	0	0	0	0	0	0	0	0
Selenomonas_sputigena	0	0	0	2.55532e-05	0	0	0	0	0	2.2842e-05	0	0	0	0	0	0	0	6.52635e-05	0	0	0	0	3.08128e-05	0	0	0	0	0	0	0	0	0	0	2.63019e-05	0	0	0.000102345	0	0	0	0	0	0	0	0.000146539	0	0	0	3.03628e-05
Neisseria_meningitidis	0	0	0	2.55532e-05	0	0	0	0	6.8476e-05	0	0	3.95836e-05	0	2.54602e-05	0	7.84868e-05	0	0	0	0	0	2.68861e-05	0	0	0	0	0	0	0	0	2.88784e-05	0	0	0	0	0	0	0	6.9377e-05	0	0	0	0	0	0	0	0	0	0
Lachnospiraceae[G-7]_sp_HOT_163	0	0	0	0	0	3.24876e-05	0	0	0	0	0	0	0	0	0	0	0	0	0	0	0	0	0	0	0	0	0	0	0.000162681	0	0	0	0	0	0	0	0.000204691	0	0	0.000152818	0	0	0	0	0.00010467	6.52443e-05	0	0	0
Actinomyces_cardiffensis	0	0	0	2.55532e-05	0	0	0	0	2.28253e-05	0	3.108e-05	0	0	0	0	0	0	6.52635e-05	0	0	0	0	0	0	0	0	0	0	0	0	0	0	0	0	0	0	5.11727e-05	6.35142e-05	0	0	0	0	0	0	2.09341e-05	0	0	0	0
Oribacterium_sp_HOT_102	3.42395e-05	0	0	0	0	3.24876e-05	0	0	0	0	0	0	0	0	0	0	0	0	0	0	0	0	0	0	0	0	0	0	0	0	0	0	0	0	0	5.8782e-05	0	0	0	0	0	0	0	8.17082e-05	0	0	0	0	0
Treponema_socranskii_subsp_paredis	0	0	0	0	0	0	0	2.97504e-05	0	0	3.108e-05	0	6.71704e-05	0	0	0	0	0	0	0	0	0	0	0	0	0	0	0	0	0	0	0	0	0	0	0	0	0	0	0	0	0	0	0	0	0	0	0	0.00021254
Megasphaera_sp_HOT_123	0	0	0	0	0	0	0	0	0	0	0	0	0	0	0	0	0	0	0	0	0	0	0	0	0	0	0	0	0	0	0	0	0	0	0	0	0	0	0	0	5.87078e-05	0	0	0	0	0	0	0	0.00063762
Neisseria_sp_HOT_499	0	0	0	0	0	9.74627e-05	0	0	0	0	0	0	0	2.54602e-05	0	0	0	0	0	0	0	0	0	0	0	0	0	0	0	0	0	0	3.43407e-05	0	0	0	0	0	0	0	0	0	0	0	0	6.52443e-05	0	0	0
Actinomyces_sp_HOT_525	0	0	0	0	0	0	0	0	6.8476e-05	0	0	0	0	0	0	0	0	0	0	0	0	0	0	0	0	0	0	2.01406e-05	2.71135e-05	0	0	0	0	0	0	0	0	0	0	0.000130987	0	0	0	0	0	0	0	2.33781e-05	3.03628e-05
Veillonellaceae_Genus_probe_1	0	0	0	2.55532e-05	0	0	0	0	0	0	0	0	0	0	0	0	0	0	0	0	0	0	6.16257e-05	0	0	0	0	0	2.71135e-05	0	0	0	0	0	0	0	1.70576e-05	0	0	0.000152818	0	0	0	0	4.18682e-05	0	0	0.000140269	0
Streptococcus_Genus_probe_2	0	0	0	0	0	0	0	0	0	0	3.108e-05	0	0	0	0	3.92434e-05	0	0	0	0	0	0	0	0	0	0	0	0	0	0	2.88784e-05	0	0	0	0	0	0	0	0	0	0	0	0	0	0	0	0	0	0
Lactobacillus_Genus_probe_3	0	0	0	0	3.03113e-05	0	0	0	0	0	0	0	0	0	0	3.92434e-05	0	0	0	0	0	0	0	0	0	0	0	0	0	0	0	0	0	0	0	2.9391e-05	0	0	6.9377e-05	0	0	0	0	0	0	6.52443e-05	0	0	0
Porphyromonas_sp_HOT_275	0	0	0.000150563	0	0	0	0	0	0	0	0	0	0	0	0	0	0	0	0	0	0	0	0	0	0	0	0	0	0	0	0	0	0	0	0	0	0	0	0	0	0	0	0	0	0	0	0	0	0
Simonsiella_muelleri	0	0	0	0	0	0	0	0	0	0	0	0	0	0	0	0	0	0	0	0	0	0	0	0	0	0	0	0	0	0	0	0	0	0	0	0	0	0	0	0	0	0	0	0	0	0	0	0	0
Aggregatibacter_paraphrophilus	0	0	0	0	3.03113e-05	0	0	0	0	0	0	0	0	0	0	0	0	0	0	0	0	0	0	0	0	0	0	0	0	0	0	0	0	0	0	0	0	0	6.9377e-05	0	0	0	0	0	0	0	3.36508e-05	0	0
Actinomyces_naeslundii	0	0	7.52814e-05	0	0	0	0	5.95008e-05	0	0	0	0	0	0	0	0	0	0	0	0	0	0	0	0	0	0	0	0	0	0	0	0	0	2.63019e-05	0	2.9391e-05	6.82303e-05	0	0	0	0	4.93839e-05	0	0	2.09341e-05	0	0	0	0
Porphyromonas_catoniae	0	0	0.000112922	0	0	0	0	0	0	0	0	0	0	0	0	0	0	0	0	0	0	0	0	0	0	0	3.996e-05	0	0	0	0	0	0	0	0	0	0	0	0	0	0	0	0	0	0	0	0	0	0
Leptotrichia_sp_HOT_847	0	0	0	0.000408852	0	0	0	0	0	0	0.0001554	0	0	0	0	0	0	0	0	0	0	0	0	0	0	0	0	0	0	0	0	0	0	0	0	0	0	0	0	0	0	0	0	0	0	0	0	0	0
Bifidobacterium_longum	0.000171198	0	0	0	0	3.24876e-05	0	0	0	0	0	0	0	0	0	0	0	0	0	0	0	0	0	0	0	0	0	0	0	0	2.88784e-05	0	0	0	0	5.8782e-05	0	0	0	0	0	0	0	0	0	0	0	0	0
Veillonellaceae[G-1]_sp_HOT_918	0	2.16109e-05	0	0	0	0	0	0	0	6.8526e-05	0	0	0	0	0	0	0	0.000130527	0	0	0	0	0	0	0	0	0	0	0	0	0	0	0	0	0	0	0	0	0	0	0	0	0	0	0	0	0	0	0
Porphyromonas_catoniae	0	0	0.000112922	0	0	0	0	0	0	0	0	0	3.35852e-05	0	0	0	0	0	0	0	0	0	0	0	0	0	0	0	0	0	0	0	0	0	0	0	0	0	0	0	0	0	0	0	0	0	0	0	0
Treponema_sp_HOT_253	0	0	0	0	0	0	0	2.97504e-05	0	0	0	0	0	2.54602e-05	0	0	0	0	0	7.51654e-05	0	5.37721e-05	0	0	2.41838e-05	0	0	0	0	0	0	0	0	0	2.95753e-05	0	0	0	0	0	0	0	0	0	0	0	0	2.33781e-05	3.03628e-05
Olsenella_sp_HOT_809	3.42395e-05	0	0	2.55532e-05	0	3.24876e-05	0	0	2.28253e-05	0	0	0	0	0	0	0	0	0	0	0	0	0	0	0	0	0	0	0	2.71135e-05	0	0	0	0	0	0	0.000117564	0	0	0	2.18312e-05	2.93539e-05	0	0	2.72361e-05	0	0	0	0	0
Veillonellaceae[G-1]_sp_HOT_148	0	0	0	0	0	0	0	0	0	0	0	0	0	0	0	0	0	0	0	0	0	0	3.08128e-05	0	0	0	3.996e-05	0	0	0	0	0	0	0	0.000177452	0	0	9.52714e-05	0	0	0	0	0	0	0	0	0	0	0
Tannerella_sp_HOT_916	0	0	0	0	0	0	0	0	0	0	3.108e-05	0	0	0	0	0.00023546	0	0	0	0	0	0	0	0	0	0	0	0	0	0	0	0	0	0	2.95753e-05	0	0	0	0	0	0	0	0	0	0	0	0	0	0
Bacteroides_Genus_probe	0	0	0	0	0	0	0	0	0	0	0	0	0	0	0	3.92434e-05	0	0	0	0	0	0	0	0	0	0	0.00031968	0	0	0	0	0	0	0	0	0	0	0.000127028	0	0	0	0	0	0	0	0	0	0	0
Aggregatibacter_sp_HOT_949	0	0	0	0	0	0	0	0	0	0	0	0	0	0	0	0	0	0	0	0	0	0	0	0	0	0	0	0	0	0	0	0	0	0	0	0	0	0	0	0	8.80618e-05	0	0	0	0	0	0	0	6.07257e-05
Treponema_sp_HOT_268	0	0	0	0	0	0	0	0	2.28253e-05	2.2842e-05	0	0	0	0	0	0	0	0	0	0	0	0	0	0	0	0	0	0	2.71135e-05	0	0	0	0	0	0	0	0	0	0	0	0	2.4692e-05	0	2.72361e-05	0	0	0	0	0
Treponema_sp_HOT_230	0	0	0	0	0	0	0	2.97504e-05	0	0	0	0	0	0	6.62515e-05	0	0	0	0	0.000150331	0	0	3.08128e-05	0	4.83676e-05	0	0	0	0	0	0	0	0	0	0	0	0	0	0	0	0	2.4692e-05	0	0	0	0	0	0	0
Corynebacterium_diphtheriae	0	0	0	0	0	0	0	0	0	0	0	0	0	0	0	0	0	0	0	0	0	0	0	0	0	0	0	0	0	0	0	0	0	0	0	0	0	0	0	0	0	0	0	0	0	0	0	0	0
Sneathia_sanguinegens	3.42395e-05	0	0	0	0	0	0	0	0	0	0	0	0	0	0	0	0	0	0	0	0	0	0	0	0	0	0	0.000241687	0	0	0	0	0	0	0	0	0	0	0	0	0	0	0	0	0	0	0	0	0
Porphyromonas_sp_HOT_930	0	0	0	0	3.03113e-05	0	0	0	0	0	0	0	0	0	0	0	0	0	0	0	0	0	0	0	0	3.06495e-05	0	0	0	0	0	0	0	0	0	0	5.11727e-05	0	0.000138754	0	0	0	0	0	0	0	0	0	0
Streptococcus_agalactiae	0	0	0	0.000204426	0	0	0	0	2.28253e-05	0	0	0.000237501	0	0	0	0	0	0	0	0	0	0	0	0	0	0	0	0	0	0	0	0	0	0	0	0	0	0	0	0	0	0	0	0	0	0	0	0	0
GN02[G-1]_sp_HOT_872	0	0	0	0	0	0	0	0	0	0	0	0	0	0	0	0	0	3.26318e-05	0	0	0	0	0	0	0	6.12989e-05	0	0	0	0	2.88784e-05	0	0	0	0	0	0	0	0	0	0	0	0	0	0	0	0	0	3.03628e-05
Lachnoanaerobaculum_sp_HOT_083	0	0	3.76407e-05	0	0	3.24876e-05	0	0	0	0	0	0	0	0	0	3.92434e-05	0	3.26318e-05	0	0	0	0	0	0	0	0	0	0	0	0	2.88784e-05	0	0	0	0	0	0	0	0	0	0	0	0	0	0	0	0	0	0
Mycoplasma_orale	0	0	0	0	0	0	0	0	0	0	0	0	0	0	0	0	0	0	0	0	0	0	0	0	0	0	0	0	0	0	0	0	0	0	0	0	0	0	0	0	0	0	0	0	0	0	0	0	0
Slackia_Genus_probe	0	0	0	0	0	0	0	0	0	0	0	0	0	0	0	0	0	0	0	0	0	0	0	0	0	0	0	0	0	0	0	0	0	0	0	0	1.70576e-05	0	0	2.18312e-05	0	0	0	5.44722e-05	0	0	0	2.33781e-05	0
Propionibacterium_sp_HOT_194	0	0	3.76407e-05	0	0	0	0	0	0	0	0	0	0	0	0	0	0	0	0	0	0	0	0	1.7452e-05	0	0	0	0	0	0	0	4.01196e-05	0	0	0	0	0	0	0	0	0	0	0	0	0	0	0	0	0
Treponema_sp_HOT_269	0	0	0	0	0	0	2.86311e-05	0	0	0	0	0	0	0	2.20838e-05	0	0	0	0	0	0	0	0	0	0	0	0	0	2.71135e-05	0	0	0	3.43407e-05	0	0	0	0	3.17571e-05	0	0	0	0	0	0	0	0	0	2.33781e-05	0
Staphylococcus_Genus_probe_3	0	0	0	0	0	0	0	0	0	0	3.108e-05	0	0	0	0	0	0	0	0.000309746	0	0	0	0	0	0	0	0	0	0	0	0	0	0	0	0	0	0	0	0	0	0	0	0	0	0	0	0	0	0
GN02[G-2]_sp_HOT_873	0	0	0	0	0	0	0	0	0	0	0	0	0	0	0	0	0	0	0	0	0	0	0	0	0	3.06495e-05	0	0	0	0	0	0	0	0.000210416	0	0	0	0	0	0	2.93539e-05	0	0	0	0	0	0	0	0
Porphyromonas_sp_HOT_277	0	0	0	0	0	0	0	0	0	0	0	0	0	0	0	0	0	0	0	0	0	0	0	0	0	0	0	0	0	0	0	0	0	0	0	0	0	0	0	0	0	0	0	0	0	0	0	0	0
Scardovia_Genus_probe	0	0	0	5.11065e-05	0	0	0	0	0	0	0	0	0	0	0	0	0	0	0	2.50551e-05	0	0	0	0	0	0	0	0	0	0	0	0	0	0	0	0	0	0	0	0	0	0	0	0	0	0	0	0	0
Lactobacillus_vaginalis	0	0	0	0.000204426	0	0	0	0	0	0	0	0	0	0	0	0	0	0	0	0	0	0	0	0	0	0	0	0	0	0	0	0	0	0	0	8.81731e-05	0	0	0	0	0	0	0	0	0	0	0	0	0
Eubacterium_Genus_probe_2	0	2.16109e-05	0	0	0	0	0	0	0	0	0	0	0	0	0	0	0	0	0	0	0	0	0	0	0	0	0	0	0	0	0	0	0	0	5.91506e-05	0	0	6.35142e-05	0	0	0	0	0	0	0	0	0	0	0
Bacteroidetes[G-3]_sp_HOT_365	0	0	0	0	0	0	2.86311e-05	0	0	0	0	0	0	0	2.20838e-05	0	0	0	0	0	0	0	0	0	0	0	0	0	0	0	0	0	0	0	0	0	0	0	0	0	0	0	0	0	0	0	3.36508e-05	0	0
Bergeyella_sp_HOT_931	0	0	0	0	0	0	0	0	0	0	0	3.95836e-05	0	0	0	0	0	0	0	0	0	0	0	0	0	0	0	8.05623e-05	0	0	0	0	0	0	0	2.9391e-05	0	0	0	0	2.93539e-05	0	0	0	0	0	0	0	0
Actinomyces_oricola	0	0	0	0	0	0	0	0	0	0	0	0	0	0	0	0	0	0	0	0	0	0	0	0	0	0	0	0	0	0	0	0	0	0	5.91506e-05	0	0	3.17571e-05	0	0	0	0	0	0	8.37363e-05	0	0	0	0
Lactobacillus_Genus_probe_1	3.42395e-05	0	0	0.000127766	0	0	0	0	0	0	0	0	0	0	0	0	0	0	0	0	0	0	0	0	0	0	0	0	0	0	0	0	0	0	0	0	0	0	0	0	0	0	0	0	0	0	0	0	0
Actinomyces_viscosus	0	0	0	5.11065e-05	0	0	0	0	0	0	0	3.95836e-05	0	0	0	0	0	0	0	0	0	0	0	0	0	0	0	0	0	0	0	2.00598e-05	0	0	0	0	0	0	6.9377e-05	0	0	0	0	0	0	0	0	0	0
Actinomyces_odontolyticus	3.42395e-05	0	0	0	0	6.49751e-05	0	0	0	0	0	0	0	0	0	0	0	0	0	0	0	0	0	0	0	0	0	0	0	0	2.88784e-05	0	0	0	0	0	0	0	0	0	0.000117416	0	0	0	0	0	0	0	0
GN02[G-1]_sp_HOT_871	0	0	0	0	0	0	0	0	0	0	0	0	0	0	0	0	0	0	0	0	0	0	0	0	0	0	0	0	0	0	0	0	0	0	0	2.9391e-05	0	0	0	0	0	0	0	0	0	0	0	0	0
Treponema_sp_HOT_263	0	0	0	0	0	0	0	0	0	0	0	0	0	0	0	0	0	0	0	0	0	0	0	0	0	0	0	0	0	0	0	0	0	0	0	0	0	0	0	0	0	0	0	0	0	0	0	0	0
Lactobacillus_iners	6.84791e-05	0	0	0	0	0	0	0	0	0	0	0	0	0	0	0	0	0	0	0	0	0	0	0	0	0	0	0	0	0	0	0	0	0	0	5.8782e-05	0	0	0	0	0	0	0	0	0	0	0	0	0
Atopobium_sp_HOT_416	0	0	0	0	0	0	0	0	0	0	0	0	0	0	0	0	0	0	0	0	0	0	0	0	0	0	0	0	0	0	0	0	0	0	0	0	0	0	0	0	0.000205477	0	0	0	0	0	0	0	0
Peptoniphilus_Genus_probe	0	0	0	0	0	0	0	0	0	0	0	0	0	0	0	0	0	0	0	0	0	0	0	0	0	0	0	0	0	0	0	0	0	0	0	0	0	0	0	0	0	0	0	0	6.28022e-05	0	0	0	0
Prevotella_enoeca	0	0	0	0	0	0	0	0	0	0	0	0	0	0	0	7.84868e-05	0	0	0	0	0	0	0	0	0	0	3.996e-05	0	2.71135e-05	0	0	0	0	0	2.95753e-05	0	0	0	0	0	0	0	0	0	0	0	0	0	0
Lachnospiraceae[G-3]_sp_HOT_100	0	0	3.76407e-05	0	0	0	0	0	0	0	0	0	0	0	0	0	0	0	0	0	0	0	0	0	0	0	0	0	0	0	0	6.01793e-05	0	0	0	0	1.70576e-05	0	0	0	0	0	2.24447e-05	0	0	0	0	0	6.07257e-05
Treponema_sp_HOT_517	0	0	0	0	0	0	0	0	2.28253e-05	0	0	0	0	0	0	0	2.20468e-05	0	0	2.50551e-05	0	0	0	0	0	0	0	0	0	0	0	0	0	0	0	0	0	0	0	0	0	0	0	0	0	0	0	0	0
Fusobacterium_gonidiaformans	0	0	0	0	0	6.49751e-05	0	0	0	0	0	0	0	0	0	0	0	0	0	0	0	0	0	0	0	0	0	0	0	0	0	0	0	0	0	8.81731e-05	0	0	0	0	0	0	0	0	0	0	0	0	0
Parascardovia_denticolens	0	0	0	2.55532e-05	0	0	0	0	0	0	0	0	0	0	0	0	0	0	0	0	0	0	0	0	0	0	0	0	0	0	0	0	0	0	0	0	0	0	0	0	5.87078e-05	0	0	0	0	0	0	0	0
Lactobacillus_fermentum	3.42395e-05	0	0	0	0	0	0	0	2.28253e-05	0	0	0	0	0	0	0	0	0	0	0	0	0	0	0	0	0	0	0	0	0	0	0	0	0	0	8.81731e-05	0	0	0	0	0	0	0	0	0	0	0	0	0
Treponema_sp_HOT_246	0	0	0	0	0	0	0	0	0	0	0	0	0	0	0	0	2.20468e-05	0	0	0	0	0	0	0	0	0	0	0	0	0	0	0	0	0	0	0	0	0	0	0	0	2.4692e-05	0	0	0	0	0	0	0
Escherichia_&_Shigella_Genus_probe	0	0	0	0.000102213	0	0	0	0	0	0	0	0	0	0	0	0	0	0	0	0	0	0	0	0	0	0	0	0	0	0	0	0	0	0	0	0	6.82303e-05	0	0	0	0	0	0	0	0	0	0	0	0
Bifidobacterium_Genus_probe_1	6.84791e-05	0	0	0	0	0	0	0	0	0	0	0	0	0	0	0	0	0	0	0	0	0	3.08128e-05	0	0	0	0	0	0	0	0	0	0	0	0	0	0	0	0	0	0	0	0	0	0	0	0	0	0
Actinomyces_odontolyticus	0	0	0	0	0	0	0	0	0	0	0	0	0	0	0	0	0	0	0	0	0	0	0	0	0	0	0	0	0	0	0	0	0	0	0	0	0	0	0	0	0	0	0	0	0	0	0	0	0
Treponema_sp_HOT_250	0	0	0	2.55532e-05	0	0	0	0	2.28253e-05	0	0	0	0	0	0	0	0	0	0	2.50551e-05	0	0	0	0	0	0	0	0	0	0	0	0	0	0	0	0	0	0	0	0	0	0	0	0	0	0	0	0	0
Selenomonas_sp_HOT_137	0	0	0	0	3.03113e-05	0	0	0	0	0	0	0	0	0	0	0	0	0	0	0	0	0	0	0	0	0	0	0	0	0	0	0	0	0	0	0	0	0	0	0	0	0	8.97787e-05	0	0	0	0	0	0
Bacteroidetes[G-3]_sp_HOT_899	0	0	0	0	0	0	0	0	0	0	0	0	0	0	0	0	0	0	0	0	0	0	0	0	0	0	3.996e-05	0	0	0	0	0	0	0	0	0	0	9.52714e-05	0	0	0	0	0	0	0	0	0	0	0
Lactobacillus_Genus_probe_2	0	0	0	0	0	0	0	0	0	0	0	0	0	0	0	0	0	0	0	0	0	0	0	0	0	0	0	0	0	0	0	0	0	0	0	0	0	0	0	0	0	0	0	0	0	0	0	0	0
Lactococcus_lactis	0	0	0	0.000127766	0	0	0	0	0	0	0	0	0	0	0	0	0	0	0	0	0	0	0	0	0	0	0	0	0	0	0	0	0	0	0	0	0	0	0	0	0	0	0	0	0	0	0	0	0
Selenomonas_sp_HOT_133	0	0	0	0	3.03113e-05	0	0	0	0	0	0	0	3.35852e-05	0	0	0	0	0	0	0	0	0	0	1.7452e-05	0	0	0	0	0	0	0	0	0	0	0	0	0	0	0	0	0	0	4.48893e-05	0	0	0	0	0	0
Actinomyces_timonensis	0	0	0	0	0	0	0	0	0	0	0	7.91672e-05	0	0	0	0	0	0	0	0	0	0	0	0	0	0	0	0	0	0	0	0	0	0	0	0	0	0	0	0	0	0	0	0	0	0	0	0	0
Actinomyces_georgiae	0	0	0	0	0	0	0	0	0	0	0	0	0	0.000101841	0	0	0	0	0	0	0	0	0	0	0	0	0	0	0	0	0	0	0	0	0	0	0	0	0	0	0	0	0	0	0	0	0	0	0
Actinomyces_sp_HOT_896	0	0	0	0	0	0	0	0	0	0	0	0	0	0	0	0	0	0	0	0	0	0	0	0	0	0	0	0	0	0	0	0	0	0	0	0	0	0	0	0	0	0	0	0	0	0	0	0	0
Brevundimonas_diminuta	0	0	0	0	0	0	0	0	0	0	0	0	0	0	0	0	0	0	0	0	0	0	0	0	0	0	0	0	0	2.22207e-05	0	0	0	0	0	0	0	0	0	0	0	0	0	0	0	6.52443e-05	0	0	0
Lachnospiraceae[G-2]_sp_HOT_088	0	0	0	0	3.03113e-05	0	0	0	0	0	0	0	0	0	0	0	0	0	0	0	0	0	0	0	0	0	0	0	0	0	0	0	0	0	0	0	0	0	0	0	0	0	0	0	2.09341e-05	0	0	0	0
Actinomyces_sp_HOT_525	0	0	0	0	0	0	0	0	0	0	0	0	0	0	0	0	0	0	0	0	0	0	0	0	0	0	0	0	0	0	0	2.00598e-05	0	0	0	0	0	0	0	0	0	0	2.24447e-05	0	0	0	0	2.33781e-05	0
Prevotella_fusca	0	0	0	0	0	6.49751e-05	0	0	0	0	0	0	0	0	0	0	0	0	0	0	0	0	0	0	0	0	0	0	0	0	0	0	0	0	0	0	0	0	0	0	0	0	0	0	0	0	0	0	0
Tannerella_sp_HOT_916	0	0	0	0	0	0	0	0	0	0	0	0	0	0	0	0	0	0	0	0	0	0	0	0	0	0	0	0	0	0	0	0	0	0	0	0	0	0	0	0	0	0	0	0	0	0	0	0	0
Ruminococcaceae[G-3]_sp_HOT_381	0	0	0	0	0	0	0	0	0	0	0	0	3.35852e-05	0	0	0	0	0	0	0	0	0	0	0	0	3.06495e-05	0	0	0	0	0	0	0	0	0	0	0	0	0	0	0	0	0	0	0	0	0	0	0
Actinomyces_radicidentis	0	0	0	0	0	0	0	0	0	0	0	0	0	0	0	0	0	0	0	0	5.9011e-05	0	0	0	0	0	0	0	0	0	0	0	0	0	0	0	0	0	0	2.18312e-05	0	0	0	0	0	0	0	0	0
Lactobacillus_Genus_probe_4	0	0	0	2.55532e-05	0	0	0	0	0	0	0	0	0	0	0	0	0	0	0	0	0	0	3.08128e-05	0	0	0	0	0	0	0	0	0	0	0	0	0	0	0	0	0	0	0	0	0	0	0	0	0	0
Dietzia_Genus_probe	0	0	0	0	0	0	0	0	0	0	0	0	0	0	0	0	0	0	0	0	0	0	0	0	0	0	0	0	0	0	0	0	0	0	0	0	6.82303e-05	0	0	0	0	0	0	0	0	0	0	0	0
Selenomonas_sp_HOT_442	0	0	0	0	0	0	0	0	0	0	0	0	0	0	0	3.92434e-05	0	0	0	0	0	0	0	0	0	0	0	0	0	0	0	0	0	0	0	0	0	0	0	0	0	0	0	0	0	0	0	0	0
Fusobacterium_gonidiaformans	0	0	0	0	0	6.49751e-05	0	0	0	0	0	0	0	0	0	0	0	0	0	0	0	0	0	0	0	0	0	0	0	0	0	0	0	0	0	0	0	0	0	0	0	0	0	0	0	0	0	0	0
Treponema_sp_HOT_228	0	0	0	0	0	0	0	0	0	0	0	0	0	0	0	0	0	0	0	2.50551e-05	0	0	0	0	0	0	0	0	0	0	0	0	0	0	0	0	0	0	0	0	0	0	0	0	0	0	3.36508e-05	0	0
Selenomonas_sputigena	0	0	0	0	0	0	0	0	0	0	0	0	0	0	0	0	0	0	0	0	0	0	0	0	0	0	0	0	0	0	5.77567e-05	0	0	0	0	0	0	0	0	0	0	0	0	0	0	0	0	0	0
Porphyromonas_catoniae	0	0	0	0	0	0	0	0	0	0	0	0	0	0	0	0	0	0	0	0	0	0	0	0	0	0	0	0	0	0	0	0	0	0	0	0	0	0	0	0	0	0	0	0	0	0	0	0	0
Corynebacterium_diphtheriae	0	0	0	0	0	0	0	0	0	0	0	0	0	0	0	0	0	0	0	0	0	0	0	0	0	0	0	0	0	0	0	0	0	0	0	0	0	0	0	0	0	0	0	0	0	0	0	0	0
Pseudomonas_sp_HOT_032	0	0	0	0	0	0	0	0	0	0	0	0	0	0	0	0	0	0	0	0	0	0	0	0	0	0	0	0	0	0	0	0	0	0	2.95753e-05	0	0	0	0	0	0	0	0	0	0	0	0	0	0
Actinomyces_oris	0	0	0	0	0	0	0	0	0	0	0	0	0	0	0	0	0	0	0	0	0	0	0	1.7452e-05	0	0	0	0	0	0	0	0	0	0	0	0	0	0	0	0	0	0	0	0	0	0	0	0	0
Selenomonas_sp_HOT_937	0	0	0	0	0	0	0	0	0	0	0	0	0	0	0	0	0	0	0	0	0	0	0	0	0	0	0	0	0	0	0	0	0	0	0	0	0	0	0	4.36624e-05	0	0	0	0	0	0	0	0	0
Ottowia_sp_HOT_894	0	0	0	0	0	0	0	0	0	0	0	0	0	0	0	0	0	0	0	0	0	0	0	0	0	0	0	0	0	0	0	0	0	0	0	0	0	0	0	0	0	0	0	0	0	0	0	0	0
Finegoldia_magna	0	0	0	0	0	0	0	0	0	0	0	0	0	0	0	3.92434e-05	0	0	0	0	0	0	0	0	0	0	0	0	0	0	0	0	0	0	0	0	0	0	0	0	0	0	0	0	0	0	0	0	0
Leptotrichia_sp_HOT_217	0	0	3.76407e-05	0	0	0	0	0	0	0	0	0	0	0	0	0	0	0	0	0	0	0	0	0	0	0	0	0	0	0	0	0	0	0	0	0	0	0	0	0	0	0	0	0	0	0	0	0	0
Propionibacterium_propionicum	0	0	0	0	0	0	0	0	0	0	0	0	0	0	0	0	0	0	0	0	0	0	0	0	0	0	0	2.01406e-05	0	0	0	0	0	0	0	0	1.70576e-05	0	0	0	0	0	0	0	0	0	0	0	0
Acinetobacter_sp_HOT_408	0	0	0	0	0	0	0	0	0	0	0	0	0	0	0	0	0	0	0	0	0	0	0	0	0	0	0	0	0	0	0	0	0	0	0	0	3.41151e-05	0	0	0	0	0	0	0	0	0	0	0	0
Jonquetella_anthropi	0	0	0	0	0	0	0	0	0	0	0	0	0	0	0	0	0	0	0	0	0	0	0	0	0	0	0	0	0	0	0	0	0	0	0	0	0	0	0	0	0	0	0	0	0	0	0	0	0
Prevotella_sp_HOT_293	0	0	0	0	0	0	0	0	0	0	0	0	0	0	0	0	0	0	0	0	0	0	0	0	0	0	0	0	0	0	0	0	0	0	0	0	0	0	0	0	0	0	0	0	0	0	0	0	0
Treponema_sp_HOT_228	0	0	0	0	0	0	0	0	0	0	0	0	0	0	0	0	0	0	0	0	0	0	3.08128e-05	0	0	0	0	0	0	0	0	0	0	0	0	0	0	0	0	0	0	0	0	0	0	0	0	0	0
Peptostreptococcaceae[XI][G-7][Eubacterium]_yurii_subsp_yurii_&_margaretiae	0	0	0	0	0	0	0	0	0	0	0	0	0	0	0	0	0	0	0	0	0	0	0	0	0	0	0	0	0	0	0	0	0	0	0	0	0	0	0	0	0	0	0	0	0	0	0	0	0
Treponema_sp_HOT_262	0	0	0	0	0	0	0	0	0	0	0	0	0	0	0	0	0	0	0	0	0	0	0	0	0	0	0	0	0	0	0	0	0	0	0	0	0	0	0	0	0	0	0	0	0	0	0	0	0
Bacteroidetes[G-3]_sp_HOT_436	0	0	0	0	0	0	0	2.97504e-05	0	0	0	0	0	0	0	0	0	0	0	0	0	0	0	0	0	0	0	0	0	0	0	0	0	0	0	0	0	0	0	0	0	0	0	0	0	0	0	0	0
Selenomonas_sp_HOT_136	0	0	0	0	0	0	0	0	0	0	0	0	0	0	0	0	0	0	0	0	2.95055e-05	0	0	0	0	0	0	0	0	0	0	0	0	0	0	0	0	0	0	0	0	0	0	0	0	0	0	0	0
Megasphaera_sp_HOT_841	0	0	0	0	0	0	0	0	0	0	0	0	0	0	0	0	0	0	0	0	0	0	0	0	0	0	0	0	0	0	0	0	0	0	0	2.9391e-05	0	0	0	0	0	0	0	0	0	0	0	0	0
Lactobacillus_coleohominis	0	0	0	0	0	0	0	0	0	0	0	1.97918e-05	0	0	0	0	0	0	0	0	0	0	0	0	0	0	0	0	0	0	0	0	0	0	0	0	0	0	0	0	0	0	0	0	0	0	0	0	0
Enterococcus_faecalis	0	0	0	0	0	0	0	0	0	0	0	0	0	0	0	0	0	0	0	0	0	0	0	0	0	0	0	0	0	0	0	0	0	0	0	0	0	0	0	0	0	0	0	0	0	0	0	0	0
Selenomonas_sp_HOT_134	0	0	0	0	0	0	0	0	0	0	0	0	0	0	0	0	0	0	0	0	0	0	0	0	0	0	0	0	2.71135e-05	0	0	0	0	0	0	0	0	0	0	0	0	0	0	0	0	0	0	0	0
Brevundimonas_Genus_probe	0	0	0	0	0	0	0	0	0	0	0	0	0	0	0	0	0	0	0	0	0	0	0	0	0	0	0	0	0	0	0	0	0	0	0	0	0	0	0	0	0	0	0	0	0	0	0	0	0
Prevotella_saccharolytica	0	0	0	0	0	0	0	0	0	0	0	0	0	0	0	0	0	0	0	0	0	0	0	0	0	0	0	0	0	0	0	0	0	2.63019e-05	0	0	0	0	0	0	0	0	0	0	0	0	0	0	0
Lactobacillus_sp_HOT_052	0	0	0	2.55532e-05	0	0	0	0	0	0	0	0	0	0	0	0	0	0	0	0	0	0	0	0	0	0	0	0	0	0	0	0	0	0	0	0	0	0	0	0	0	0	0	0	0	0	0	0	0
Selenomonas_sp_HOT_920	0	0	0	0	0	0	0	0	0	0	0	0	0	0	0	0	0	0	0	0	0	0	0	0	0	0	0	0	0	0	0	0	0	0	0	0	0	0	0	0	0	0	0	0	0	0	0	0	0
Erysipelothrichaceae_Genus_probe	0	0	0	0	0	0	0	0	0	0	0	0	0	0	0	0	0	0	0	0	0	0	0	0	0	0	0	0	0	0	0	0	0	0	0	0	0	0	0	0	0	0	0	0	2.09341e-05	0	0	0	0
Olsenella_profusa	0	0	0	0	0	0	0	0	0	0	0	0	0	0	0	0	0	0	0	0	0	0	0	0	0	0	0	0	0	0	0	0	0	0	0	0	0	0	0	0	0	0	0	0	2.09341e-05	0	0	0	0
Helicobacter_Genus_probe	0	0	0	0	0	0	0	0	0	0	0	0	0	0	0	0	0	0	0	0	0	0	0	0	0	0	0	2.01406e-05	0	0	0	0	0	0	0	0	0	0	0	0	0	0	0	0	0	0	0	0	0
Selenomonas_sp_HOT_478	0	0	0	0	0	0	0	0	0	0	0	1.97918e-05	0	0	0	0	0	0	0	0	0	0	0	0	0	0	0	0	0	0	0	0	0	0	0	0	0	0	0	0	0	0	0	0	0	0	0	0	0
Capnocytophaga_sp_HOT_878	0	0	0	0	0	0	0	0	0	0	0	0	0	0	0	0	0	0	0	0	0	0	0	0	0	0	0	0	0	0	0	0	0	0	0	0	0	0	0	0	0	0	0	0	0	0	0	0	0
Neisseria_sp_HOT_020	0	0	0	0	0	0	0	0	0	0	0	0	0	0	0	0	0	0	0	0	0	0	0	0	0	0	0	0	0	0	0	0	0	0	0	0	0	0	0	0	0	0	0	0	0	0	0	0	0
Alloiococcus_otitis	0	0	0	0	0	0	0	0	0	0	0	0	0	0	0	0	0	0	0	0	0	0	0	0	0	0	0	0	0	0	0	0	0	0	0	0	0	0	0	0	0	0	0	0	0	0	0	0	0
Arsenicicoccus_bolidensis	0	0	0	0	0	0	0	0	0	0	0	0	0	0	0	0	0	0	0	0	0	0	0	0	0	0	0	0	0	0	0	0	0	0	0	0	1.70576e-05	0	0	0	0	0	0	0	0	0	0	0	0
Kingella_sp_HOT_012	0	0	0	0	0	0	0	0	0	0	0	0	0	0	0	0	0	0	0	0	0	0	0	0	0	0	0	0	0	0	0	0	0	0	0	0	0	0	0	0	0	0	0	0	0	0	0	0	0
Treponema_sp_HOT_227	0	0	0	0	0	0	0	0	0	0	0	0	0	0	0	0	0	0	0	0	0	0	0	0	0	0	0	0	0	0	0	0	0	0	0	0	0	0	0	0	0	0	0	0	0	0	0	0	0
Acinetobacter_baumannii	0	0	0	0	0	0	0	0	0	0	0	0	0	0	0	0	0	0	0	0	0	0	0	0	0	0	0	0	0	0	0	0	0	0	0	0	0	0	0	0	0	0	0	0	0	0	0	0	0
Actinomyces_radicidentis	0	0	0	0	0	0	0	0	0	0	0	0	0	0	0	0	0	0	0	0	0	0	0	0	0	0	0	0	0	0	0	0	0	0	0	0	0	0	0	0	0	0	0	0	0	0	0	0	0
Actinomyces_sp_HOT_180	0	0	0	0	0	0	0	0	0	0	0	0	0	0	0	0	0	0	0	0	0	0	0	0	0	0	0	0	0	0	0	0	0	0	0	0	0	0	0	0	0	0	0	0	0	0	0	0	0
Actinomyces_timonensis	0	0	0	0	0	0	0	0	0	0	0	0	0	0	0	0	0	0	0	0	0	0	0	0	0	0	0	0	0	0	0	0	0	0	0	0	0	0	0	0	0	0	0	0	0	0	0	0	0
Actinomyces_dentalis	0	0	0	0	0	0	0	0	0	0	0	0	0	0	0	0	0	0	0	0	0	0	0	0	0	0	0	0	0	0	0	0	0	0	0	0	0	0	0	0	0	0	0	0	0	0	0	0	0
Agrobacterium_tumefaciens	0	0	0	0	0	0	0	0	0	0	0	0	0	0	0	0	0	0	0	0	0	0	0	0	0	0	0	0	0	0	0	0	0	0	0	0	0	0	0	0	0	0	0	0	0	0	0	0	0
Anaerococcus_lactolyticus	0	0	0	0	0	0	0	0	0	0	0	0	0	0	0	0	0	0	0	0	0	0	0	0	0	0	0	0	0	0	0	0	0	0	0	0	0	0	0	0	0	0	0	0	0	0	0	0	0
Defluvibacter_lusatiensis	0	0	0	0	0	0	0	0	0	0	0	0	0	0	0	0	0	0	0	0	0	0	0	0	0	0	0	0	0	0	0	0	0	0	0	0	0	0	0	0	0	0	0	0	0	0	0	0	0
Arcanobacterium_haemolyticum	0	0	0	0	0	0	0	0	0	0	0	0	0	0	0	0	0	0	0	0	0	0	0	0	0	0	0	0	0	0	0	0	0	0	0	0	0	0	0	0	0	0	0	0	0	0	0	0	0
Atopobium_minutum	0	0	0	0	0	0	0	0	0	0	0	0	0	0	0	0	0	0	0	0	0	0	0	0	0	0	0	0	0	0	0	0	0	0	0	0	0	0	0	0	0	0	0	0	0	0	0	0	0
Atopobium_sp_HOT_810	0	0	0	0	0	0	0	0	0	0	0	0	0	0	0	0	0	0	0	0	0	0	0	0	0	0	0	0	0	0	0	0	0	0	0	0	0	0	0	0	0	0	0	0	0	0	0	0	0
Bacillus_clausii	0	0	0	0	0	0	0	0	0	0	0	0	0	0	0	0	0	0	0	0	0	0	0	0	0	0	0	0	0	0	0	0	0	0	0	0	0	0	0	0	0	0	0	0	0	0	0	0	0
Bacteroides_pyogenes	0	0	0	0	0	0	0	0	0	0	0	0	0	0	0	0	0	0	0	0	0	0	0	0	0	0	0	0	0	0	0	0	0	0	0	0	0	0	0	0	0	0	0	0	0	0	0	0	0
Bacteroidetes[G-4]_sp_HOT_509	0	0	0	0	0	0	0	0	0	0	0	0	0	0	0	0	0	0	0	0	0	0	0	0	0	0	0	0	0	0	0	0	0	0	0	0	0	0	0	0	0	0	0	0	0	0	0	0	0
Bacteroidetes[G-6]_sp_HOT_516	0	0	0	0	0	0	0	0	0	0	0	0	0	0	0	0	0	0	0	0	0	0	0	0	0	0	0	0	0	0	0	0	0	0	0	0	0	0	0	0	0	0	0	0	0	0	0	0	0
Bdellovibrio_sp_HOT_039	0	0	0	0	0	0	0	0	0	0	0	0	0	0	0	0	0	0	0	0	0	0	0	0	0	0	0	0	0	0	0	0	0	0	0	0	0	0	0	0	0	0	0	0	0	0	0	0	0
Bergeyella_sp_HOT_319	0	0	0	0	0	0	0	0	0	0	0	0	0	0	0	0	0	0	0	0	0	0	0	0	0	0	0	0	0	0	0	0	0	0	0	0	0	0	0	0	0	0	0	0	0	0	0	0	0
Bifidobacteriaceae[G-2]_sp_HOT_407	0	0	0	0	0	0	0	0	0	0	0	0	0	0	0	0	0	0	0	0	0	0	0	0	0	0	0	0	0	0	0	0	0	0	0	0	0	0	0	0	0	0	0	0	0	0	0	0	0
Bifidobacterium_animalis_subsp_animalis	0	0	0	0	0	0	0	0	0	0	0	0	0	0	0	0	0	0	0	0	0	0	0	0	0	0	0	0	0	0	0	0	0	0	0	0	0	0	0	0	0	0	0	0	0	0	0	0	0
Bifidobacterium_animalis_subsp_lactis	0	0	0	0	0	0	0	0	0	0	0	0	0	0	0	0	0	0	0	0	0	0	0	0	0	0	0	0	0	0	0	0	0	0	0	0	0	0	0	0	0	0	0	0	0	0	0	0	0
Bifidobacterium_breve	0	0	0	0	0	0	0	0	0	0	0	0	0	0	0	0	0	0	0	0	0	0	0	0	0	0	0	0	0	0	0	0	0	0	0	0	0	0	0	0	0	0	0	0	0	0	0	0	0
Bifidobacterium_scardovii	0	0	0	0	0	0	0	0	0	0	0	0	0	0	0	0	0	0	0	0	0	0	0	0	0	0	0	0	0	0	0	0	0	0	0	0	0	0	0	0	0	0	0	0	0	0	0	0	0
Campylobacter_sputorum	0	0	0	0	0	0	0	0	0	0	0	0	0	0	0	0	0	0	0	0	0	0	0	0	0	0	0	0	0	0	0	0	0	0	0	0	0	0	0	0	0	0	0	0	0	0	0	0	0
Campylobacter_ureolyticus	0	0	0	0	0	0	0	0	0	0	0	0	0	0	0	0	0	0	0	0	0	0	0	0	0	0	0	0	0	0	0	0	0	0	0	0	0	0	0	0	0	0	0	0	0	0	0	0	0
Capnocytophaga_sp_HOT_334	0	0	0	0	0	0	0	0	0	0	0	0	0	0	0	0	0	0	0	0	0	0	0	0	0	0	0	0	0	0	0	0	0	0	0	0	0	0	0	0	0	0	0	0	0	0	0	0	0
Capnocytophaga_sp_HOT_901	0	0	0	0	0	0	0	0	0	0	0	0	0	0	0	0	0	0	0	0	0	0	0	0	0	0	0	0	0	0	0	0	0	0	0	0	0	0	0	0	0	0	0	0	0	0	0	0	0
Caulobacter_sp_HOT_002	0	0	0	0	0	0	0	0	0	0	0	0	0	0	0	0	0	0	0	0	0	0	0	0	0	0	0	0	0	0	0	0	0	0	0	0	0	0	0	0	0	0	0	0	0	0	0	0	0
Chlamydophila_pneumoniae	0	0	0	0	0	0	0	0	0	0	0	0	0	0	0	0	0	0	0	0	0	0	0	0	0	0	0	0	0	0	0	0	0	0	0	0	0	0	0	0	0	0	0	0	0	0	0	0	0
Anaerolineae[G-1]_sp_HOT_439	0	0	0	0	0	0	0	0	0	0	0	0	0	0	0	0	0	0	0	0	0	0	0	0	0	0	0	0	0	0	0	0	0	0	0	0	0	0	0	0	0	0	0	0	0	0	0	0	0
Clostridiales[F-1][G-2]_sp_HOT_402	0	0	0	0	0	0	0	0	0	0	0	0	0	0	0	0	0	0	0	0	0	0	0	0	0	0	0	0	0	0	0	0	0	0	0	0	0	0	0	0	0	0	0	0	0	0	0	0	0
Ruminococcaceae[G-3]_sp_HOT_366	0	0	0	0	0	0	0	0	0	0	0	0	0	0	0	0	0	0	0	0	0	0	0	0	0	0	0	0	0	0	0	0	0	0	0	0	0	0	0	0	0	0	0	0	0	0	0	0	0
Clostridiales[F-3][G-1]_sp_HOT_876	0	0	0	0	0	0	0	0	0	0	0	0	0	0	0	0	0	0	0	0	0	0	0	0	0	0	0	0	0	0	0	0	0	0	0	0	0	0	0	0	0	0	0	0	0	0	0	0	0
Corynebacterium_diphtheriae	0	0	0	0	0	0	0	0	0	0	0	0	0	0	0	0	0	0	0	0	0	0	0	0	0	0	0	0	0	0	0	0	0	0	0	0	0	0	0	0	0	0	0	0	0	0	0	0	0
Corynebacterium_mucifaciens	0	0	0	0	0	0	0	0	0	0	0	0	0	0	0	0	0	0	0	0	0	0	0	0	0	0	0	0	0	0	0	0	0	0	0	0	0	0	0	0	0	0	0	0	0	0	0	0	0
Corynebacterium_tuscaniense	0	0	0	0	0	0	0	0	0	0	0	0	0	0	0	0	0	0	0	0	0	0	0	0	0	0	0	0	0	0	0	0	0	0	0	0	0	0	0	0	0	0	0	0	0	0	0	0	0
Corynebacterium_urealyticum	0	0	0	0	0	0	0	0	0	0	0	0	0	0	0	0	0	0	0	0	0	0	0	0	0	0	0	0	0	0	0	0	0	0	0	0	0	0	0	0	0	0	0	0	0	0	0	0	0
Delftia_acidovorans	0	0	0	0	0	0	0	0	0	0	0	0	0	0	0	0	0	0	0	0	0	0	0	0	0	0	0	0	0	0	0	0	0	0	0	0	0	0	0	0	0	0	0	0	0	0	0	0	0
Desulfomicrobium_orale	0	0	0	0	0	0	0	0	0	0	0	0	0	0	0	0	0	0	0	0	0	0	0	0	0	0	0	0	0	0	0	0	0	0	0	0	0	0	0	0	0	0	0	0	0	0	0	0	0
Desulfovibrio_fairfieldensis	0	0	0	0	0	0	0	0	0	0	0	0	0	0	0	0	0	0	0	0	0	0	0	0	0	0	0	0	0	0	0	0	0	0	0	0	0	0	0	0	0	0	0	0	0	0	0	0	0
Dietzia_cinnamea	0	0	0	0	0	0	0	0	0	0	0	0	0	0	0	0	0	0	0	0	0	0	0	0	0	0	0	0	0	0	0	0	0	0	0	0	0	0	0	0	0	0	0	0	0	0	0	0	0
Dolosigranulum_pigrum	0	0	0	0	0	0	0	0	0	0	0	0	0	0	0	0	0	0	0	0	0	0	0	0	0	0	0	0	0	0	0	0	0	0	0	0	0	0	0	0	0	0	0	0	0	0	0	0	0
Eggerthella_lenta	0	0	0	0	0	0	0	0	0	0	0	0	0	0	0	0	0	0	0	0	0	0	0	0	0	0	0	0	0	0	0	0	0	0	0	0	0	0	0	0	0	0	0	0	0	0	0	0	0
Erysipelothrix_tonsillarum	0	0	0	0	0	0	0	0	0	0	0	0	0	0	0	0	0	0	0	0	0	0	0	0	0	0	0	0	0	0	0	0	0	0	0	0	0	0	0	0	0	0	0	0	0	0	0	0	0
Erythromicrobium_ramosum	0	0	0	0	0	0	0	0	0	0	0	0	0	0	0	0	0	0	0	0	0	0	0	0	0	0	0	0	0	0	0	0	0	0	0	0	0	0	0	0	0	0	0	0	0	0	0	0	0
Eubacterium_limosum	0	0	0	0	0	0	0	0	0	0	0	0	0	0	0	0	0	0	0	0	0	0	0	0	0	0	0	0	0	0	0	0	0	0	0	0	0	0	0	0	0	0	0	0	0	0	0	0	0
Eubacterium_limosum	0	0	0	0	0	0	0	0	0	0	0	0	0	0	0	0	0	0	0	0	0	0	0	0	0	0	0	0	0	0	0	0	0	0	0	0	0	0	0	0	0	0	0	0	0	0	0	0	0
Fastidiosipila_sanguinis	0	0	0	0	0	0	0	0	0	0	0	0	0	0	0	0	0	0	0	0	0	0	0	0	0	0	0	0	0	0	0	0	0	0	0	0	0	0	0	0	0	0	0	0	0	0	0	0	0
Pedobacter_sp_HOT_318	0	0	0	0	0	0	0	0	0	0	0	0	0	0	0	0	0	0	0	0	0	0	0	0	0	0	0	0	0	0	0	0	0	0	0	0	0	0	0	0	0	0	0	0	0	0	0	0	0
Pedobacter_sp_HOT_321	0	0	0	0	0	0	0	0	0	0	0	0	0	0	0	0	0	0	0	0	0	0	0	0	0	0	0	0	0	0	0	0	0	0	0	0	0	0	0	0	0	0	0	0	0	0	0	0	0
Flavitalea_sp_HOT_320	0	0	0	0	0	0	0	0	0	0	0	0	0	0	0	0	0	0	0	0	0	0	0	0	0	0	0	0	0	0	0	0	0	0	0	0	0	0	0	0	0	0	0	0	0	0	0	0	0
Achromobacter_Genus_probe	0	0	0	0	0	0	0	0	0	0	0	0	0	0	0	0	0	0	0	0	0	0	0	0	0	0	0	0	0	0	0	0	0	0	0	0	0	0	0	0	0	0	0	0	0	0	0	0	0
Anaerococcus_Genus_probe_2	0	0	0	0	0	0	0	0	0	0	0	0	0	0	0	0	0	0	0	0	0	0	0	0	0	0	0	0	0	0	0	0	0	0	0	0	0	0	0	0	0	0	0	0	0	0	0	0	0
Arcanobacterium_Genus_probe	0	0	0	0	0	0	0	0	0	0	0	0	0	0	0	0	0	0	0	0	0	0	0	0	0	0	0	0	0	0	0	0	0	0	0	0	0	0	0	0	0	0	0	0	0	0	0	0	0
Bartonella_Genus_probe	0	0	0	0	0	0	0	0	0	0	0	0	0	0	0	0	0	0	0	0	0	0	0	0	0	0	0	0	0	0	0	0	0	0	0	0	0	0	0	0	0	0	0	0	0	0	0	0	0
Bifidobacterium_Genus_probe_2	0	0	0	0	0	0	0	0	0	0	0	0	0	0	0	0	0	0	0	0	0	0	0	0	0	0	0	0	0	0	0	0	0	0	0	0	0	0	0	0	0	0	0	0	0	0	0	0	0
Bordetella_Genus_probe	0	0	0	0	0	0	0	0	0	0	0	0	0	0	0	0	0	0	0	0	0	0	0	0	0	0	0	0	0	0	0	0	0	0	0	0	0	0	0	0	0	0	0	0	0	0	0	0	0
Burkholderia_Genus_probe	0	0	0	0	0	0	0	0	0	0	0	0	0	0	0	0	0	0	0	0	0	0	0	0	0	0	0	0	0	0	0	0	0	0	0	0	0	0	0	0	0	0	0	0	0	0	0	0	0
Chlamydophila_Genus_probe	0	0	0	0	0	0	0	0	0	0	0	0	0	0	0	0	0	0	0	0	0	0	0	0	0	0	0	0	0	0	0	0	0	0	0	0	0	0	0	0	0	0	0	0	0	0	0	0	0
Eggerthella_Genus_probe	0	0	0	0	0	0	0	0	0	0	0	0	0	0	0	0	0	0	0	0	0	0	0	0	0	0	0	0	0	0	0	0	0	0	0	0	0	0	0	0	0	0	0	0	0	0	0	0	0
Enterococcus_Genus_probe_3	0	0	0	0	0	0	0	0	0	0	0	0	0	0	0	0	0	0	0	0	0	0	0	0	0	0	0	0	0	0	0	0	0	0	0	0	0	0	0	0	0	0	0	0	0	0	0	0	0
Erysipelothrix_Genus_probe	0	0	0	0	0	0	0	0	0	0	0	0	0	0	0	0	0	0	0	0	0	0	0	0	0	0	0	0	0	0	0	0	0	0	0	0	0	0	0	0	0	0	0	0	0	0	0	0	0
Kytococcus_Genus_probe	0	0	0	0	0	0	0	0	0	0	0	0	0	0	0	0	0	0	0	0	0	0	0	0	0	0	0	0	0	0	0	0	0	0	0	0	0	0	0	0	0	0	0	0	0	0	0	0	0
Lactobacillus_Genus_probe_5	0	0	0	0	0	0	0	0	0	0	0	0	0	0	0	0	0	0	0	0	0	0	0	0	0	0	0	0	0	0	0	0	0	0	0	0	0	0	0	0	0	0	0	0	0	0	0	0	0
Listeria_Genus_probe	0	0	0	0	0	0	0	0	0	0	0	0	0	0	0	0	0	0	0	0	0	0	0	0	0	0	0	0	0	0	0	0	0	0	0	0	0	0	0	0	0	0	0	0	0	0	0	0	0
Lysinibacillus_Genus_probe	0	0	0	0	0	0	0	0	0	0	0	0	0	0	0	0	0	0	0	0	0	0	0	0	0	0	0	0	0	0	0	0	0	0	0	0	0	0	0	0	0	0	0	0	0	0	0	0	0
Mitsuokella_Genus_probe	0	0	0	0	0	0	0	0	0	0	0	0	0	0	0	0	0	0	0	0	0	0	0	0	0	0	0	0	0	0	0	0	0	0	0	0	0	0	0	0	0	0	0	0	0	0	0	0	0
Mobiluncus_Genus_probe	0	0	0	0	0	0	0	0	0	0	0	0	0	0	0	0	0	0	0	0	0	0	0	0	0	0	0	0	0	0	0	0	0	0	0	0	0	0	0	0	0	0	0	0	0	0	0	0	0
Moraxella_Genus_probe_2	0	0	0	0	0	0	0	0	0	0	0	0	0	0	0	0	0	0	0	0	0	0	0	0	0	0	0	0	0	0	0	0	0	0	0	0	0	0	0	0	0	0	0	0	0	0	0	0	0
Mycobacterium_Genus_probe	0	0	0	0	0	0	0	0	0	0	0	0	0	0	0	0	0	0	0	0	0	0	0	0	0	0	0	0	0	0	0	0	0	0	0	0	0	0	0	0	0	0	0	0	0	0	0	0	0
Paenibacillus_Genus_probe	0	0	0	0	0	0	0	0	0	0	0	0	0	0	0	0	0	0	0	0	0	0	0	0	0	0	0	0	0	0	0	0	0	0	0	0	0	0	0	0	0	0	0	0	0	0	0	0	0
Propionibacterium_Genus_probe	0	0	0	0	0	0	0	0	0	0	0	0	0	0	0	0	0	0	0	0	0	0	0	0	0	0	0	0	0	0	0	0	0	0	0	0	0	0	0	0	0	0	0	0	0	0	0	0	0
Proteus_Genus_probe	0	0	0	0	0	0	0	0	0	0	0	0	0	0	0	0	0	0	0	0	0	0	0	0	0	0	0	0	0	0	0	0	0	0	0	0	0	0	0	0	0	0	0	0	0	0	0	0	0
Sanguibacter_Genus_probe	0	0	0	0	0	0	0	0	0	0	0	0	0	0	0	0	0	0	0	0	0	0	0	0	0	0	0	0	0	0	0	0	0	0	0	0	0	0	0	0	0	0	0	0	0	0	0	0	0
Sphingomonas_Genus_probe	0	0	0	0	0	0	0	0	0	0	0	0	0	0	0	0	0	0	0	0	0	0	0	0	0	0	0	0	0	0	0	0	0	0	0	0	0	0	0	0	0	0	0	0	0	0	0	0	0
Yersinia_Genus_probe	0	0	0	0	0	0	0	0	0	0	0	0	0	0	0	0	0	0	0	0	0	0	0	0	0	0	0	0	0	0	0	0	0	0	0	0	0	0	0	0	0	0	0	0	0	0	0	0	0
Anaerococcus_Genus_probe_1	0	0	0	0	0	0	0	0	0	0	0	0	0	0	0	0	0	0	0	0	0	0	0	0	0	0	0	0	0	0	0	0	0	0	0	0	0	0	0	0	0	0	0	0	0	0	0	0	0
Enterococcus_Genus_probe_1	0	0	0	0	0	0	0	0	0	0	0	0	0	0	0	0	0	0	0	0	0	0	0	0	0	0	0	0	0	0	0	0	0	0	0	0	0	0	0	0	0	0	0	0	0	0	0	0	0
Enterococcus_Genus_probe_2	0	0	0	0	0	0	0	0	0	0	0	0	0	0	0	0	0	0	0	0	0	0	0	0	0	0	0	0	0	0	0	0	0	0	0	0	0	0	0	0	0	0	0	0	0	0	0	0	0
Granulicatella_Genus_probe	0	0	0	0	0	0	0	0	0	0	0	0	0	0	0	0	0	0	0	0	0	0	0	0	0	0	0	0	0	0	0	0	0	0	0	0	0	0	0	0	0	0	0	0	0	0	0	0	0
Haemophilus_Genus_probe_1	0	0	0	0	0	0	0	0	0	0	0	0	0	0	0	0	0	0	0	0	0	0	0	0	0	0	0	0	0	0	0	0	0	0	0	0	0	0	0	0	0	0	0	0	0	0	0	0	0
Leptotrichia_Genus_probe_1	0	0	0	0	0	0	0	0	0	0	0	0	0	0	0	0	0	0	0	0	0	0	0	0	0	0	0	0	0	0	0	0	0	0	0	0	0	0	0	0	0	0	0	0	0	0	0	0	0
Leptotrichia_Genus_probe_2	0	0	0	0	0	0	0	0	0	0	0	0	0	0	0	0	0	0	0	0	0	0	0	0	0	0	0	0	0	0	0	0	0	0	0	0	0	0	0	0	0	0	0	0	0	0	0	0	0
Moraxella_Genus_probe_1	0	0	0	0	0	0	0	0	0	0	0	0	0	0	0	0	0	0	0	0	0	0	0	0	0	0	0	0	0	0	0	0	0	0	0	0	0	0	0	0	0	0	0	0	0	0	0	0	0
Staphylococcus_Genus_probe_1	0	0	0	0	0	0	0	0	0	0	0	0	0	0	0	0	0	0	0	0	0	0	0	0	0	0	0	0	0	0	0	0	0	0	0	0	0	0	0	0	0	0	0	0	0	0	0	0	0
Staphylococcus_Genus_probe_2	0	0	0	0	0	0	0	0	0	0	0	0	0	0	0	0	0	0	0	0	0	0	0	0	0	0	0	0	0	0	0	0	0	0	0	0	0	0	0	0	0	0	0	0	0	0	0	0	0
Haemophilus_ducreyi	0	0	0	0	0	0	0	0	0	0	0	0	0	0	0	0	0	0	0	0	0	0	0	0	0	0	0	0	0	0	0	0	0	0	0	0	0	0	0	0	0	0	0	0	0	0	0	0	0
Helicobacter_pylori	0	0	0	0	0	0	0	0	0	0	0	0	0	0	0	0	0	0	0	0	0	0	0	0	0	0	0	0	0	0	0	0	0	0	0	0	0	0	0	0	0	0	0	0	0	0	0	0	0
Kingella_kingae	0	0	0	0	0	0	0	0	0	0	0	0	0	0	0	0	0	0	0	0	0	0	0	0	0	0	0	0	0	0	0	0	0	0	0	0	0	0	0	0	0	0	0	0	0	0	0	0	0
Lactobacillus_brevis	0	0	0	0	0	0	0	0	0	0	0	0	0	0	0	0	0	0	0	0	0	0	0	0	0	0	0	0	0	0	0	0	0	0	0	0	0	0	0	0	0	0	0	0	0	0	0	0	0
Lactobacillus_jensenii	0	0	0	0	0	0	0	0	0	0	0	0	0	0	0	0	0	0	0	0	0	0	0	0	0	0	0	0	0	0	0	0	0	0	0	0	0	0	0	0	0	0	0	0	0	0	0	0	0
Lactobacillus_kisonensis	0	0	0	0	0	0	0	0	0	0	0	0	0	0	0	0	0	0	0	0	0	0	0	0	0	0	0	0	0	0	0	0	0	0	0	0	0	0	0	0	0	0	0	0	0	0	0	0	0
Lactobacillus_parafarraginis	0	0	0	0	0	0	0	0	0	0	0	0	0	0	0	0	0	0	0	0	0	0	0	0	0	0	0	0	0	0	0	0	0	0	0	0	0	0	0	0	0	0	0	0	0	0	0	0	0
Lactobacillus_reuteri_genosp_1	0	0	0	0	0	0	0	0	0	0	0	0	0	0	0	0	0	0	0	0	0	0	0	0	0	0	0	0	0	0	0	0	0	0	0	0	0	0	0	0	0	0	0	0	0	0	0	0	0
Lachnospiraceae[G-9]_sp_HOT_924	0	0	0	0	0	0	0	0	0	0	0	0	0	0	0	0	0	0	0	0	0	0	0	0	0	0	0	0	0	0	0	0	0	0	0	0	0	0	0	0	0	0	0	0	0	0	0	0	0
Lactobacillus_oris	0	0	0	0	0	0	0	0	0	0	0	0	0	0	0	0	0	0	0	0	0	0	0	0	0	0	0	0	0	0	0	0	0	0	0	0	0	0	0	0	0	0	0	0	0	0	0	0	0
Schlegelella_thermodepolymerans	0	0	0	0	0	0	0	0	0	0	0	0	0	0	0	0	0	0	0	0	0	0	0	0	0	0	0	0	0	0	0	0	0	0	0	0	0	0	0	0	0	0	0	0	0	0	0	0	0
Microbacterium_ginsengisoli	0	0	0	0	0	0	0	0	0	0	0	0	0	0	0	0	0	0	0	0	0	0	0	0	0	0	0	0	0	0	0	0	0	0	0	0	0	0	0	0	0	0	0	0	0	0	0	0	0
Mitsuokella_multacida	0	0	0	0	0	0	0	0	0	0	0	0	0	0	0	0	0	0	0	0	0	0	0	0	0	0	0	0	0	0	0	0	0	0	0	0	0	0	0	0	0	0	0	0	0	0	0	0	0
Mobiluncus_mulieris	0	0	0	0	0	0	0	0	0	0	0	0	0	0	0	0	0	0	0	0	0	0	0	0	0	0	0	0	0	0	0	0	0	0	0	0	0	0	0	0	0	0	0	0	0	0	0	0	0
Mogibacterium_pumilum	0	0	0	0	0	0	0	0	0	0	0	0	0	0	0	0	0	0	0	0	0	0	0	0	0	0	0	0	0	0	0	0	0	0	0	0	0	0	0	0	0	0	0	0	0	0	0	0	0
Mollicutes[G-1]_sp_HOT_504	0	0	0	0	0	0	0	0	0	0	0	0	0	0	0	0	0	0	0	0	0	0	0	0	0	0	0	0	0	0	0	0	0	0	0	0	0	0	0	0	0	0	0	0	0	0	0	0	0
Mycobacterium_leprae	0	0	0	0	0	0	0	0	0	0	0	0	0	0	0	0	0	0	0	0	0	0	0	0	0	0	0	0	0	0	0	0	0	0	0	0	0	0	0	0	0	0	0	0	0	0	0	0	0
Mycoplasma_buccale	0	0	0	0	0	0	0	0	0	0	0	0	0	0	0	0	0	0	0	0	0	0	0	0	0	0	0	0	0	0	0	0	0	0	0	0	0	0	0	0	0	0	0	0	0	0	0	0	0
Mycoplasma_fermentans	0	0	0	0	0	0	0	0	0	0	0	0	0	0	0	0	0	0	0	0	0	0	0	0	0	0	0	0	0	0	0	0	0	0	0	0	0	0	0	0	0	0	0	0	0	0	0	0	0
Mycoplasma_genitalium	0	0	0	0	0	0	0	0	0	0	0	0	0	0	0	0	0	0	0	0	0	0	0	0	0	0	0	0	0	0	0	0	0	0	0	0	0	0	0	0	0	0	0	0	0	0	0	0	0
Mycoplasma_hominis	0	0	0	0	0	0	0	0	0	0	0	0	0	0	0	0	0	0	0	0	0	0	0	0	0	0	0	0	0	0	0	0	0	0	0	0	0	0	0	0	0	0	0	0	0	0	0	0	0
Mycoplasma_lipophilum	0	0	0	0	0	0	0	0	0	0	0	0	0	0	0	0	0	0	0	0	0	0	0	0	0	0	0	0	0	0	0	0	0	0	0	0	0	0	0	0	0	0	0	0	0	0	0	0	0
Mycoplasma_pneumoniae	0	0	0	0	0	0	0	0	0	0	0	0	0	0	0	0	0	0	0	0	0	0	0	0	0	0	0	0	0	0	0	0	0	0	0	0	0	0	0	0	0	0	0	0	0	0	0	0	0
Neisseria_gonorrhoeae	0	0	0	0	0	0	0	0	0	0	0	0	0	0	0	0	0	0	0	0	0	0	0	0	0	0	0	0	0	0	0	0	0	0	0	0	0	0	0	0	0	0	0	0	0	0	0	0	0
Neisseria_lactamica	0	0	0	0	0	0	0	0	0	0	0	0	0	0	0	0	0	0	0	0	0	0	0	0	0	0	0	0	0	0	0	0	0	0	0	0	0	0	0	0	0	0	0	0	0	0	0	0	0
Neisseria_sp_HOT_018	0	0	0	0	0	0	0	0	0	0	0	0	0	0	0	0	0	0	0	0	0	0	0	0	0	0	0	0	0	0	0	0	0	0	0	0	0	0	0	0	0	0	0	0	0	0	0	0	0
Neisseria_sp_HOT_523	0	0	0	0	0	0	0	0	0	0	0	0	0	0	0	0	0	0	0	0	0	0	0	0	0	0	0	0	0	0	0	0	0	0	0	0	0	0	0	0	0	0	0	0	0	0	0	0	0
Neisseria_weaveri	0	0	0	0	0	0	0	0	0	0	0	0	0	0	0	0	0	0	0	0	0	0	0	0	0	0	0	0	0	0	0	0	0	0	0	0	0	0	0	0	0	0	0	0	0	0	0	0	0
Olsenella_sp_HOT_939	0	0	0	0	0	0	0	0	0	0	0	0	0	0	0	0	0	0	0	0	0	0	0	0	0	0	0	0	0	0	0	0	0	0	0	0	0	0	0	0	0	0	0	0	0	0	0	0	0
Paenibacillus_phoenicis	0	0	0	0	0	0	0	0	0	0	0	0	0	0	0	0	0	0	0	0	0	0	0	0	0	0	0	0	0	0	0	0	0	0	0	0	0	0	0	0	0	0	0	0	0	0	0	0	0
Peptococcus_sp_HOT_168	0	0	0	0	0	0	0	0	0	0	0	0	0	0	0	0	0	0	0	0	0	0	0	0	0	0	0	0	0	0	0	0	0	0	0	0	0	0	0	0	0	0	0	0	0	0	0	0	0
Peptoniphilus_asaccharolyticus	0	0	0	0	0	0	0	0	0	0	0	0	0	0	0	0	0	0	0	0	0	0	0	0	0	0	0	0	0	0	0	0	0	0	0	0	0	0	0	0	0	0	0	0	0	0	0	0	0
Peptoniphilus_indolicus	0	0	0	0	0	0	0	0	0	0	0	0	0	0	0	0	0	0	0	0	0	0	0	0	0	0	0	0	0	0	0	0	0	0	0	0	0	0	0	0	0	0	0	0	0	0	0	0	0
Peptoniphilus_sp_HOT_375	0	0	0	0	0	0	0	0	0	0	0	0	0	0	0	0	0	0	0	0	0	0	0	0	0	0	0	0	0	0	0	0	0	0	0	0	0	0	0	0	0	0	0	0	0	0	0	0	0
Peptoniphilus_sp_HOT_386	0	0	0	0	0	0	0	0	0	0	0	0	0	0	0	0	0	0	0	0	0	0	0	0	0	0	0	0	0	0	0	0	0	0	0	0	0	0	0	0	0	0	0	0	0	0	0	0	0
Peptostreptococcaceae[XI][G-4]_sp_HOT_103	0	0	0	0	0	0	0	0	0	0	0	0	0	0	0	0	0	0	0	0	0	0	0	0	0	0	0	0	0	0	0	0	0	0	0	0	0	0	0	0	0	0	0	0	0	0	0	0	0
Peptostreptococcaceae[XI][G-5]_sp_HOT_493	0	0	0	0	0	0	0	0	0	0	0	0	0	0	0	0	0	0	0	0	0	0	0	0	0	0	0	0	0	0	0	0	0	0	0	0	0	0	0	0	0	0	0	0	0	0	0	0	0
Peptinophilaceae[G-2]_sp_HOT_790	0	0	0	0	0	0	0	0	0	0	0	0	0	0	0	0	0	0	0	0	0	0	0	0	0	0	0	0	0	0	0	0	0	0	0	0	0	0	0	0	0	0	0	0	0	0	0	0	0
Peptostreptococcus_anaerobius	0	0	0	0	0	0	0	0	0	0	0	0	0	0	0	0	0	0	0	0	0	0	0	0	0	0	0	0	0	0	0	0	0	0	0	0	0	0	0	0	0	0	0	0	0	0	0	0	0
Pedobacter_sp__HOT_933	0	0	0	0	0	0	0	0	0	0	0	0	0	0	0	0	0	0	0	0	0	0	0	0	0	0	0	0	0	0	0	0	0	0	0	0	0	0	0	0	0	0	0	0	0	0	0	0	0
Peptoniphilaceae[G-3]_sp__HOT_929	0	0	0	0	0	0	0	0	0	0	0	0	0	0	0	0	0	0	0	0	0	0	0	0	0	0	0	0	0	0	0	0	0	0	0	0	0	0	0	0	0	0	0	0	0	0	0	0	0
Porphyromonas_catoniae	0	0	0	0	0	0	0	0	0	0	0	0	0	0	0	0	0	0	0	0	0	0	0	0	0	0	0	0	0	0	0	0	0	0	0	0	0	0	0	0	0	0	0	0	0	0	0	0	0
Prevotella_bivia	0	0	0	0	0	0	0	0	0	0	0	0	0	0	0	0	0	0	0	0	0	0	0	0	0	0	0	0	0	0	0	0	0	0	0	0	0	0	0	0	0	0	0	0	0	0	0	0	0
Prevotella_buccalis	0	0	0	0	0	0	0	0	0	0	0	0	0	0	0	0	0	0	0	0	0	0	0	0	0	0	0	0	0	0	0	0	0	0	0	0	0	0	0	0	0	0	0	0	0	0	0	0	0
Prevotella_loescheii	0	0	0	0	0	0	0	0	0	0	0	0	0	0	0	0	0	0	0	0	0	0	0	0	0	0	0	0	0	0	0	0	0	0	0	0	0	0	0	0	0	0	0	0	0	0	0	0	0
Prevotella_multisaccharivorax	0	0	0	0	0	0	0	0	0	0	0	0	0	0	0	0	0	0	0	0	0	0	0	0	0	0	0	0	0	0	0	0	0	0	0	0	0	0	0	0	0	0	0	0	0	0	0	0	0
Propionibacterium_acidifaciens	0	0	0	0	0	0	0	0	0	0	0	0	0	0	0	0	0	0	0	0	0	0	0	0	0	0	0	0	0	0	0	0	0	0	0	0	0	0	0	0	0	0	0	0	0	0	0	0	0
Propionibacterium_acnes	0	0	0	0	0	0	0	0	0	0	0	0	0	0	0	0	0	0	0	0	0	0	0	0	0	0	0	0	0	0	0	0	0	0	0	0	0	0	0	0	0	0	0	0	0	0	0	0	0
Propionibacterium_avidum	0	0	0	0	0	0	0	0	0	0	0	0	0	0	0	0	0	0	0	0	0	0	0	0	0	0	0	0	0	0	0	0	0	0	0	0	0	0	0	0	0	0	0	0	0	0	0	0	0
Propionibacterium_sp_HOT_192	0	0	0	0	0	0	0	0	0	0	0	0	0	0	0	0	0	0	0	0	0	0	0	0	0	0	0	0	0	0	0	0	0	0	0	0	0	0	0	0	0	0	0	0	0	0	0	0	0
Propionibacterium_sp_HOT_193	0	0	0	0	0	0	0	0	0	0	0	0	0	0	0	0	0	0	0	0	0	0	0	0	0	0	0	0	0	0	0	0	0	0	0	0	0	0	0	0	0	0	0	0	0	0	0	0	0
Propionibacterium_sp_HOT_915	0	0	0	0	0	0	0	0	0	0	0	0	0	0	0	0	0	0	0	0	0	0	0	0	0	0	0	0	0	0	0	0	0	0	0	0	0	0	0	0	0	0	0	0	0	0	0	0	0
Proteus_mirabilis	0	0	0	0	0	0	0	0	0	0	0	0	0	0	0	0	0	0	0	0	0	0	0	0	0	0	0	0	0	0	0	0	0	0	0	0	0	0	0	0	0	0	0	0	0	0	0	0	0
Propionibacterium_avidum	0	0	0	0	0	0	0	0	0	0	0	0	0	0	0	0	0	0	0	0	0	0	0	0	0	0	0	0	0	0	0	0	0	0	0	0	0	0	0	0	0	0	0	0	0	0	0	0	0
Prevotella_aurantiaca	0	0	0	0	0	0	0	0	0	0	0	0	0	0	0	0	0	0	0	0	0	0	0	0	0	0	0	0	0	0	0	0	0	0	0	0	0	0	0	0	0	0	0	0	0	0	0	0	0
Prevotella_loescheii	0	0	0	0	0	0	0	0	0	0	0	0	0	0	0	0	0	0	0	0	0	0	0	0	0	0	0	0	0	0	0	0	0	0	0	0	0	0	0	0	0	0	0	0	0	0	0	0	0
Pseudomonas_aeruginosa	0	0	0	0	0	0	0	0	0	0	0	0	0	0	0	0	0	0	0	0	0	0	0	0	0	0	0	0	0	0	0	0	0	0	0	0	0	0	0	0	0	0	0	0	0	0	0	0	0
Pseudomonas_otitidis	0	0	0	0	0	0	0	0	0	0	0	0	0	0	0	0	0	0	0	0	0	0	0	0	0	0	0	0	0	0	0	0	0	0	0	0	0	0	0	0	0	0	0	0	0	0	0	0	0
Scardovia_inopinata	0	0	0	0	0	0	0	0	0	0	0	0	0	0	0	0	0	0	0	0	0	0	0	0	0	0	0	0	0	0	0	0	0	0	0	0	0	0	0	0	0	0	0	0	0	0	0	0	0
Schlegelella_aquatica	0	0	0	0	0	0	0	0	0	0	0	0	0	0	0	0	0	0	0	0	0	0	0	0	0	0	0	0	0	0	0	0	0	0	0	0	0	0	0	0	0	0	0	0	0	0	0	0	0
Selenomonas_sp_HOT_388	0	0	0	0	0	0	0	0	0	0	0	0	0	0	0	0	0	0	0	0	0	0	0	0	0	0	0	0	0	0	0	0	0	0	0	0	0	0	0	0	0	0	0	0	0	0	0	0	0
Selenomonas_sp_HOT_501	0	0	0	0	0	0	0	0	0	0	0	0	0	0	0	0	0	0	0	0	0	0	0	0	0	0	0	0	0	0	0	0	0	0	0	0	0	0	0	0	0	0	0	0	0	0	0	0	0
Selenomonas_sp_HOT_149	0	0	0	0	0	0	0	0	0	0	0	0	0	0	0	0	0	0	0	0	0	0	0	0	0	0	0	0	0	0	0	0	0	0	0	0	0	0	0	0	0	0	0	0	0	0	0	0	0
Selenomonas_sp_HOT_936	0	0	0	0	0	0	0	0	0	0	0	0	0	0	0	0	0	0	0	0	0	0	0	0	0	0	0	0	0	0	0	0	0	0	0	0	0	0	0	0	0	0	0	0	0	0	0	0	0
Stenotrophomonas_maltophilia	0	0	0	0	0	0	0	0	0	0	0	0	0	0	0	0	0	0	0	0	0	0	0	0	0	0	0	0	0	0	0	0	0	0	0	0	0	0	0	0	0	0	0	0	0	0	0	0	0
Streptococcus_downei	0	0	0	0	0	0	0	0	0	0	0	0	0	0	0	0	0	0	0	0	0	0	0	0	0	0	0	0	0	0	0	0	0	0	0	0	0	0	0	0	0	0	0	0	0	0	0	0	0
Streptococcus_pyogenes	0	0	0	0	0	0	0	0	0	0	0	0	0	0	0	0	0	0	0	0	0	0	0	0	0	0	0	0	0	0	0	0	0	0	0	0	0	0	0	0	0	0	0	0	0	0	0	0	0
Stenotrophomonas_maltophilia	0	0	0	0	0	0	0	0	0	0	0	0	0	0	0	0	0	0	0	0	0	0	0	0	0	0	0	0	0	0	0	0	0	0	0	0	0	0	0	0	0	0	0	0	0	0	0	0	0
TM7[G-1]_sp_HOT_488	0	0	0	0	0	0	0	0	0	0	0	0	0	0	0	0	0	0	0	0	0	0	0	0	0	0	0	0	0	0	0	0	0	0	0	0	0	0	0	0	0	0	0	0	0	0	0	0	0
Treponema_pallidum	0	0	0	0	0	0	0	0	0	0	0	0	0	0	0	0	0	0	0	0	0	0	0	0	0	0	0	0	0	0	0	0	0	0	0	0	0	0	0	0	0	0	0	0	0	0	0	0	0
Treponema_sp_HOT_232	0	0	0	0	0	0	0	0	0	0	0	0	0	0	0	0	0	0	0	0	0	0	0	0	0	0	0	0	0	0	0	0	0	0	0	0	0	0	0	0	0	0	0	0	0	0	0	0	0
Treponema_sp_HOT_249	0	0	0	0	0	0	0	0	0	0	0	0	0	0	0	0	0	0	0	0	0	0	0	0	0	0	0	0	0	0	0	0	0	0	0	0	0	0	0	0	0	0	0	0	0	0	0	0	0
Treponema_sp_HOT_252	0	0	0	0	0	0	0	0	0	0	0	0	0	0	0	0	0	0	0	0	0	0	0	0	0	0	0	0	0	0	0	0	0	0	0	0	0	0	0	0	0	0	0	0	0	0	0	0	0
Treponema_sp_HOT_264	0	0	0	0	0	0	0	0	0	0	0	0	0	0	0	0	0	0	0	0	0	0	0	0	0	0	0	0	0	0	0	0	0	0	0	0	0	0	0	0	0	0	0	0	0	0	0	0	0
Treponema_sp_HOT_265	0	0	0	0	0	0	0	0	0	0	0	0	0	0	0	0	0	0	0	0	0	0	0	0	0	0	0	0	0	0	0	0	0	0	0	0	0	0	0	0	0	0	0	0	0	0	0	0	0
Treponema_sp_HOT_271	0	0	0	0	0	0	0	0	0	0	0	0	0	0	0	0	0	0	0	0	0	0	0	0	0	0	0	0	0	0	0	0	0	0	0	0	0	0	0	0	0	0	0	0	0	0	0	0	0
Treponema_sp_HOT_927	0	0	0	0	0	0	0	0	0	0	0	0	0	0	0	0	0	0	0	0	0	0	0	0	0	0	0	0	0	0	0	0	0	0	0	0	0	0	0	0	0	0	0	0	0	0	0	0	0
Turicella_otitidis	0	0	0	0	0	0	0	0	0	0	0	0	0	0	0	0	0	0	0	0	0	0	0	0	0	0	0	0	0	0	0	0	0	0	0	0	0	0	0	0	0	0	0	0	0	0	0	0	0
Turicella_otitidis	0	0	0	0	0	0	0	0	0	0	0	0	0	0	0	0	0	0	0	0	0	0	0	0	0	0	0	0	0	0	0	0	0	0	0	0	0	0	0	0	0	0	0	0	0	0	0	0	0
Variovorax_paradoxus	0	0	0	0	0	0	0	0	0	0	0	0	0	0	0	0	0	0	0	0	0	0	0	0	0	0	0	0	0	0	0	0	0	0	0	0	0	0	0	0	0	0	0	0	0	0	0	0	0
Veillonellaceae[G-1]_sp_HOT_155	0	0	0	0	0	0	0	0	0	0	0	0	0	0	0	0	0	0	0	0	0	0	0	0	0	0	0	0	0	0	0	0	0	0	0	0	0	0	0	0	0	0	0	0	0	0	0	0	0
[truncated: 41 more columns]
